# Supplementary material for: Multiplexed Quantification of First-Trimester Serum Biomarkers in Healthy Pregnancy
Source: Int J Mol Sci. 2025 Aug 18;26(16):7970. doi: 10.3390/ijms26167970 (PMC12386716; doi:10.3390/ijms26167970)
Supplement: Supplementary file 1 [file ijms-26-07970-s001.zip]

Archive with 2 entries (2 files):
- Supplementary.pdf
- Suplementary tables.xlsx
