# Supplementary material for: Multiplexed Quantification of First-Trimester Serum Biomarkers in Healthy Pregnancy
Source: Int J Mol Sci. 2025 Aug 18;26(16):7970. doi: 10.3390/ijms26167970 (PMC12386716; doi:10.3390/ijms26167970)
Supplement: Supplementary file 1 [file ijms-26-07970-s001.zip › Suplementary tables.xlsx]

## Sheet: Table S1
Table S1: Serum concentrations (fmol/µl) of 115 reliably quantified proteins measured by LC-MRM-MS with stable isotope-labeled (SIS) peptide standards. Data include first-trimester maternal serum samples (n=83, labeled c_), quality controls (QCA-C, sQC1-5, CPL), calibration standards (A–F), and three analytical batches.
BioReplicate	Batch Name	Sample Type	AdiponectinD2:AG2D2D2:BG2	Afamin	Alpha-1-acid glycoprotein 1	Alpha-1-antichymotrypsin	Alpha-1-antitrypsin	Alpha-1B-glycoprotein_VAR_018369	Alpha-2-antiplasmin	Alpha-2-HS-glycoprotein	Alpha-2-macroglobulin	Angiotensinogen	Antithrombin-III	Apolipoprotein A-I	Apolipoprotein A-II	Apolipoprotein A-IV	Apolipoprotein B-100	Apolipoprotein C-I	Apolipoprotein C-II	Apolipoprotein C-III	Apolipoprotein D	Apolipoprotein E	Apolipoprotein L1	Apolipoprotein M	Apolipoprotein(a)	Attractin	Beta-2-glycoprotein 1	Beta-2-microglobulin	Beta-Ala-His dipeptidase	Biotinidase	C4b-binding protein alpha chain	Carbonic anhydrase 1	Carboxypeptidase N catalytic chain	Carboxypeptidase N subunit 2	Cathelicidin antimicrobial peptide	CD5 antigen-like	Ceruloplasmin	Cholesteryl ester transfer protein	Cholinesterase	Clusterin	Coagulation factor X	Coagulation factor XII	Complement C1q subcomponent subunit A	Complement C1q subcomponent subunit B	Complement C1q subcomponent subunit C	Complement C1r subcomponent	Complement C1r subcomponent-like protein	Complement C1s subcomponent	Complement C2
QCA-1	I	Quality Control	28.7	278	581	148	299	309	128	153	339	270	161	613	562	175	66	339	59.1	309	342	63.2	67.8	60.9	406	30	161	24.7	55.8	28.3	721	32	30.1	298	54	310	367	292	28.5	154	60.4	58.9	62	30.8	26.9	32.7	29.6	348	37.6
QCA-2	I	Quality Control	34.7	274	593	157	300	298	141	155	338	294	153	612	526	171	61.4	279	59	332	259	60.8	80.3	60.8	261	30.4	151	31.7	41.1	28.3	726	33.7	21	328	81.1	368	365	311	24.9	99.6	62.1	56.7	64.2	30.7	29.2	31.2	29.6	270	32.8
QCB-1	I	Quality Control	233	2430	4780	1240	2270	2260	1230	1160	2340	2340	1140	4810	4450	1190	460	2250	499	2250	2190	464	477	421	2470	236	1190	262	479	230	5030	233	245	2180	498	2050	2240	2400	214	846	452	491	472	235	232	239	237	2240	259
QCB-2	I	Quality Control	229	2160	5110	1040	2330	2200	1240	1210	2350	2340	1150	4700	4290	1330	474	2200	438	2420	2180	465	464	482	2340	229	1510	240	522	223	5230	242	186	2390	539	2740	2340	2230	257	850	431	445	466	237	224	237	250	2270	252
QCC-1	I	Quality Control	2420	22600	46400	11700	20800	25600	12200	11800	23500	23900	11800	48800	47400	12200	4730	23200	4300	23800	23000	4670	4860	4270	19400	2310	11700	2350	4870	2400	44600	2190	2490	24200	4620	23200	23300	24100	2450	8660	4810	5270	4620	2390	2190	2470	2240	22900	2230
QCC-2	I	Quality Control	2300	20100	47900	11100	21600	25700	12100	11800	23700	23200	11800	47100	46000	11800	4750	23200	4590	23000	23200	4600	4630	4470	17600	2170	12900	2380	4430	2580	46400	2340	2520	23400	4960	23600	23700	23400	2460	9200	4290	4690	4690	2340	2180	2380	2240	22700	2530
A	I	Standard	7.7	77.8	156	79.7	330	79.1	40.5	38.5	132	79.5	38.9	718	440	71.6	23	155	32.4	140	80.6	21.8	15.9	15.3567	141	11	39.4	7.67836	15.5	12.4	156	11	7.96	78.7	15.3567	80.6	77	76.7836	7.67836	176	15.3567	15.4	15.8	7.74	7.71	9.25	9.53	76.7836	7.67836
B	I	Standard	22.2	156	368	95.8	189	180	86.1	96.9	196	170	92.8	400	308	95.3	38.9	188	38	194	176	38.5	36.6	22.5	217	19.3	87.3	13.3	27	19	335	18.9	18.5	178	38.1	167	189	202	12.9	76	40.4	39.4	35.6	19.2	18.8	19.4	18.7	198	19.3
C	I	Standard	38.5	360	770	158	391	374	180	186	376	407	193	705	759	192	74.9	406	78.2	377	367	76.1	68.6	86.8	382	37.5	201	39.4	74.9	40.4	713	40	33.8	394	96.3	382	386	365	38.7	129	74.1	72.2	78.4	36.8	39.7	38.1	39.9	372	29.1
D	I	Standard	143	1540	3020	733	1630	1480	744	766	1400	1490	734	3030	3220	816	306	1510	301	1530	1280	307	343	290	1620	156	773	138	282	132	3050	151	159	1540	325	1630	1630	1550	149	682	320	315	296	154	151	151	161	1500	141
E	I	Standard	303	2810	6480	1720	2930	3180	1600	1540	3120	2970	1560	6340	6200	1510	603	2820	646	2930	2810	640	620	568	2870	316	1920	298	609	304	6080	300	308	2970	634	3090	2920	3050	304	1190	580	632	620	309	294	286	304	3200	322
F	I	Standard	1270	13800	25300	6020	12000	12700	6250	6010	12400	12200	5920	23900	23700	5880	2450	13000	2290	12300	14700	2300	2370	2380	12500	1240	6070	1260	2570	1280	25500	1230	1260	12100	2350	11900	12100	12000	1240	4720	2540	2420	2460	1250	1220	1240	1140	11700	1300
G	I	Standard	3071.35	30713.5	58700	14500	30700	30713.5	15356.7	15356.7	30713.5	30713.5	15356.7	61426.9	60900	15356.7	6142.69	30713.5	6142.69	30713.5	30713.5	6142.69	6142.69	6142.69	22300	2950	15356.7	3071.35	6142.69	3071.35	61426.9	3071.35	3071.35	30713.5	5920	30713.5	30713.5	30713.5	3071.35	12000	6030	6120	6142.69	3071.35	3071.35	3071.35	3071.35	30713.5	2980
CPL-1	I	Quality Control	115	1660	6240	3420	22600	2440	1770	2080	7650	882	3310	49300	10400	1700	250	3440	1210	4340	2210	1130	473	725	366	109	2480	103	73.4	72.2	2630	30.5	126	350	41.8	1170	3150	76.7836	47.4	11200	45.7	370	202	151	277	262	53.4	512	122
QCA-1	II	Quality Control	36.1	339	557	178	354	236	135	149	314	313	148	601	452	183	71.1	302	67.4	308	314	65.1	71.8	59.3	347	30.9	129	31.7	113	32.7	570	32.1	27.3	249	42.2	386	301	267	32.4	81.8	48.8	68.4	66.3	34.1	29.4	30.5	31.4	279	18.6
QCA-2	II	Quality Control	26.6	321	615	151	296	280	137	141	300	234	160	588	388	170	56.5	318	69.3	320	324	74.2	66.9	52.8	339	34.2	163	26.1	63.8	29.5	666	33.7	29	273	54	313	307	293	26.9	104	61	58.2	59.7	30.7	31.7	25.4	26.5	329	23.1
QCA-3	II	Quality Control	31.2	363	640	137	372	278	150	157	305	226	147	591	497	166	54.9	285	58.3	346	258	70.7	41	44.4	230	39.6	119	24	68	20.4	730	35.8	36.5	230	58.4	288	292	324	34.5	84.8	62	71	58.5	28.7	33.5	26.1	30.3	306	32
QCB-1	II	Quality Control	231	2240	4970	1090	2420	2330	1150	1190	2210	2030	1230	4630	4540	1140	481	2500	465	2350	2400	469	488	473	1880	234	1010	213	412	203	5220	248	229	2360	484	2440	2240	2260	247	763	492	430	480	236	243	226	253	2470	238
QCB-2	II	Quality Control	204	2490	4930	1260	2500	2400	1110	1190	1910	2530	1070	5010	4290	1050	481	1990	427	2400	2070	470	526	469	2030	255	784	177	291	261	5850	234	216	2130	348	2070	2170	2370	290	763	501	440	449	243	241	214	253	2330	186
QCB-3	II	Quality Control	201	2120	3770	1200	2110	2450	1170	1220	2140	2200	1080	4900	5160	925	477	2110	555	2560	2150	505	477	458	1750	214	1230	229	386	244	4240	245	304	2170	567	2350	2150	2370	250	937	495	467	453	231	212	225	213	2460	238
QCC-1	II	Quality Control	2410	24100	43900	13000	21100	24300	12100	11300	22300	23800	11500	47100	47500	11900	4630	22500	4490	23100	22100	4740	4950	4690	23900	2280	11200	2490	4450	2140	51100	2480	2590	24000	4760	24900	22700	23700	2290	8040	4820	4230	4730	2430	2420	2460	2280	24700	2240
QCC-2	II	Quality Control	2340	25100	48600	12400	22600	23700	11900	11700	23100	24700	11300	48000	45100	12000	4770	25400	4890	23400	24100	4780	5330	4250	25700	2240	11100	2410	4770	2020	47500	2490	2520	21300	4850	23000	22900	22700	2200	7880	5140	4070	4720	2420	2340	2350	2240	22500	2620
QCC-3	II	Quality Control	2320	25800	45400	11300	23200	22200	12000	11200	22100	23900	11100	47500	46100	10300	4690	23900	5230	28400	21300	5000	6142.69	4710	27900	2470	10200	2440	5810	1850	38300	2380	2020	23500	4840	23200	22800	22700	2200	9110	4300	5210	4730	2430	2390	2410	2150	20600	2370
A	II	Standard	7.75	77.9	161	75.9	418	77.4	38.9	38.6	108	77.3	55.9	753	232	69.5	15.6	121	32.9	127	111	32.8	15.3567	16.2	78.2	11.1	53.2	7.67836	15.3567	7.67836	153.567	7.79	12.5	81.7	15.9	81.5	147	77.6	7.67836	150	16.1	21.7	15.8	8.03	7.73	7.7	7.68	78.7	18.7
B	II	Standard	19.3	141	345	95.1	196	160	94.7	92.7	189	190	94.1	381	153.567	96.2	37.4	195	37.9	189	188	49.8	42.3	33.5	182	19.2	94.2	19.4	34	18.4	415	18.5	18.5	164	34.8	166	184	191	20.7	114	35	39.2	36.1	17	19.3	15.8	13.6	185	20.2
C	II	Standard	36.3	357	750	200	375	371	185	200	401	496	202	781	751	190	74.6	372	77.1	398	403	76.7	70.3	75.3	282	38.6	203	32.1	77.4	40.8	751	31.8	41.7	367	60.4	363	414	369	35.5	157	73.2	73.8	74.8	37.9	37	37.9	30.2	365	33.5
D	II	Standard	148	1460	3000	696	1410	1500	771	755	1430	1360	730	3010	3460	785	304	1580	333	1530	1470	313	286	294	1550	151	693	141	259	167	3080	147	155	1570	284	1570	1590	1540	136	557	297	250	311	161	153	158	158	1490	173
E	II	Standard	310	3330	6100	1480	3140	3090	1490	1510	3130	3390	1550	6200	5710	1570	592	2790	617	2860	3220	603	538	594	3460	290	1560	300	571	306	6380	316	276	3240	672	3370	2950	3080	299	1260	614	592	593	316	301	293	297	3170	275
F	II	Standard	1270	12300	25000	6330	13100	12100	6100	5970	12000	12000	5940	24000	24100	5890	2470	12000	2330	13000	11700	2370	2640	2650	9550	1250	6230	1270	2480	1390	23800	1160	1250	12600	2650	12700	12100	12000	1340	4010	2590	2570	2520	1190	1250	1230	1180	12400	1250
G	II	Standard	3071.35	30713.5	61426.9	15356.7	30600	30713.5	15356.7	15356.7	30713.5	30713.5	15356.7	61426.9	60500	15356.7	6142.69	30713.5	5960	30600	30713.5	6142.69	6142.69	6142.69	27700	3071.35	15356.7	3071.35	6142.69	2740	59100	3071.35	3071.35	30713.5	5880	29900	30100	30713.5	3071.35	12285.4	6142.69	6142.69	6142.69	3071.35	3071.35	3071.35	3071.35	30713.5	3071.35
CPL-1	II	Quality Control	138	1900	6960	3010	23000	2640	1750	1970	7420	771	3700	51700	11100	1520	221	3890	1030	4360	2040	1130	448	766	443	98.1	1920	112	37.6	129	2840	38.6	149	337	37.6	1050	2730	76.7836	47.2	11600	70.9	347	209	143	271	287	86	517	145
CPL-2	II	Quality Control	130	1580	6750	2640	26500	2380	1940	2050	7420	76.7836	3520	52800	10900	1740	219	3630	1200	4820	2140	1130	474	766	422	118	2500	99.2	71.4	89.9	1970	37.4	117	455	47.7	1250	3260	76.7836	42.2	12000	66.3	395	208	145	319	205	88.5	515	124
QCA-1	III	Quality Control	33.9	314	684	162	339	319	168	176	336	328	167	657	600	160	68.3	317	67.4	353	354	66.3	63.5	69.2	340	32.5	178	36.4	65.7	38.3	699	33	34.2	349	64.7	319	343	341	40.5	120	67.5	66.4	68.8	33.7	33.7	34	33.6	344	37.8
QCA-2	III	Quality Control	31.9	311	682	156	336	322	161	159	319	345	162	679	640	175	65.4	331	69.9	354	300	63.3	66.8	68.4	354	34.6	165	30.2	81.9	29.7	746	33.4	36.3	334	71.7	325	339	351	35.2	167	67.2	68.8	67.7	32.8	33.5	33.2	34.8	345	28.9
QCA-3	III	Quality Control	34.2	349	626	184	333	347	164	174	332	283	165	687	642	170	64.3	327	68.7	316	289	65.7	69.7	65.1	352	32.3	165	37.3	71.8	33.7	582	32.3	35	298	68.7	279	370	341	34.1	159	72.9	61.5	64.7	35.6	34.9	33.3	32.8	329	40.6
QCB-1	III	Quality Control	244	2430	5070	1180	2430	2500	1220	1220	2580	2470	1250	4910	4980	1280	483	2560	500	2500	2330	490	474	481	2300	251	1240	239	460	223	5650	236	195	2470	490	2600	2390	2450	238	982	502	475	481	239	242	245	237	2410	238
QCB-2	III	Quality Control	245	2360	5050	1230	2570	2390	1240	1220	2610	2350	1240	5000	5040	1250	491	2550	529	2390	2420	495	508	485	2880	262	1310	262	466	236	5070	245	237	2510	488	2680	2580	2540	250	1010	526	507	496	249	249	248	245	2420	252
QCB-3	III	Quality Control	243	2300	5170	1150	2560	2500	1260	1280	2520	2420	1270	5000	5020	1240	491	2440	509	2500	2480	503	526	516	2530	251	1300	257	393	230	5460	251	248	2460	472	2710	2480	2510	248	937	489	504	499	245	245	246	238	2380	244
QCC-1	III	Quality Control	2390	23200	46900	11800	22300	23500	11800	11700	24400	23700	11800	46400	52700	11700	4660	23200	4780	25000	22500	4840	4680	4990	23300	2390	11500	2490	4560	2280	50600	2350	2170	24200	4580	23700	24500	23200	2420	9120	4720	4600	4660	2250	2360	2380	2280	22700	2330
QCC-2	III	Quality Control	2350	22800	46500	11400	23400	24300	11800	11400	24200	21700	11700	45900	46800	11900	4670	23700	4910	23200	21000	4690	4660	4560	24000	2360	11700	2460	4370	2230	49300	2270	2530	23500	4450	23200	23800	22800	2400	9250	4840	4490	4570	2360	2320	2360	2280	22100	2250
QCC-3	III	Quality Control	2310	24300	46600	11800	22600	23800	11800	11500	23500	24200	11500	46200	48900	11500	4570	22500	4650	21100	22100	4650	4760	4820	22600	2390	12100	2450	4380	2360	52900	2320	2000	22900	4590	23100	24600	22700	2310	9130	4790	4580	4520	2310	2360	2280	2370	23500	2350
A	III	Standard	7.67836	76.7836	158	54.3	322	77.8	38.3918	38.3918	78.5	78.9	38.6	485	163	38.4	15.5	131	31.4	140	76.7836	15.9	15.4	16.8	76.7836	7.67836	39.3	7.67836	19.8	7.67836	154	7.67836	7.67836	76.7836	17	76.7836	90.5	76.7836	7.67836	137	15.3567	15.3567	15.3567	7.67836	7.67836	7.71	7.67836	76.7836	7.67836
B	III	Standard	19.7	192	357	94.4	191	185	95.8	97.3	184	172	93.2	381	334	92.4	37.4	191	38.4	190	189	35.2	34.6	37.7	193	19.7	92	19.9	39	18.9	406	21.1	17.6	193	37.6	178	175	196	20.2	73.8	38.1	38.2	38.5	20.1	19.8	18.4	19.5	196	17.9
C	III	Standard	37.7	388	755	197	389	383	195	196	370	409	198	775	716	206	77.1	387	76.3	388	397	75.7	79.1	77	416	38.2	183	35.6	77	42.1	772	39.3	38.1	400	76.4	388	366	384	36.4	179	78	75.8	78.7	39.6	38.1	40.6	38.4	398	43.1
D	III	Standard	156	1510	3110	782	1520	1590	776	779	1550	1540	758	3160	3200	755	313	1520	318	1620	1590	307	301	308	1480	153	804	154	325	151	3200	153	156	1470	322	1590	1570	1540	153	636	314	311	315	155	154	157	158	1560	159
E	III	Standard	308	3030	6510	1560	3040	3110	1540	1550	3160	3230	1550	6270	6380	1560	624	3160	601	3110	2900	642	626	605	3080	309	1530	309	622	313	6250	314	290	3170	617	3170	3170	3120	328	1220	634	617	619	307	303	311	311	3090	303
F	III	Standard	1210	12600	24900	6130	12400	12300	6060	5980	12400	11700	6190	24200	25900	6110	2420	12200	2460	11700	12500	2490	2410	2510	12600	1210	6080	1240	2420	1160	23900	1220	1300	12200	2410	12200	12300	12400	1230	4660	2320	2450	2400	1180	1230	1200	1200	11600	1260
G	III	Standard	3071.35	30600	59600	14700	30713.5	30000	15200	15000	30713.5	30713.5	15100	59300	61426.9	14900	6110	30200	6100	30300	30300	6142.69	6142.69	6140	30500	3070	15356.7	3071.35	5740	3040	59800	2960	3071.35	30000	6060	30200	30713.5	29500	2920	12100	6120	6140	5960	3000	3070	2990	2980	30400	2980
CPL-1	III	Quality Control	108	1530	6020	2780	24600	2250	1580	1900	7070	870	3380	47500	9630	1580	207	3570	1050	3750	1830	1060	421	700	489	103	2240	78.8	33.6	104	2330	29.6	100	287	45.6	1100	2950	76.7836	39.3	12100	73.1	309	182	128	267	237	60.4	432	129
CPL-2	III	Quality Control	104	1800	5810	2760	22300	2230	1590	1890	7100	848	3330	47300	9640	1630	217	3420	1080	3880	1950	1020	465	683	475	95.6	2410	81.2	38.9	99.8	2430	29.8	104	277	43.4	932	2960	76.7836	42.9	11800	67.4	315	183	129	258	235	59.6	439	119
CPL-3	III	Quality Control	115	1830	6100	2490	21000	2360	1600	1880	6870	887	3250	49000	10600	1640	215	3800	1120	4170	1730	1040	429	669	436	113	2170	82.8	43.9	80.7	2310	31	133	299	39.7	1140	3260	76.7836	46.3	12100	86.4	312	182	139	259	235	62	481	142
c52	I	Unknown	60.6	2050	12900	4180	30713.5	4450	1170	260	5190	3150	1580	61426.9	23300	1020	381	9330	1720	8170	1720	815	976	720	174	119	1450	96.8	80.4	83.7	2490	18.6	214	426	51	844	7160	76.7836	37.9	12285.4	86.5	479	36	9.77	25.3	244	99.9	487	83.6
c89	I	Unknown	147	2220	21700	7550	30713.5	6020	1690	217	3920	3440	1850	61426.9	25100	971	394	7750	1520	8300	1420	818	1030	686	139	122	1050	142	62.4	87	4460	13.2	233	485	61.4	1190	7670	76.7836	26.7	12285.4	99.1	757	54.9	15.3	37.6	330	133	664	210
c64	I	Unknown	39.6	2610	12600	3050	30713.5	4540	1380	243	4900	4390	1470	52800	24900	1400	576	10500	2220	10800	794	909	942	578	93.8	130	1260	77.9	62.7	132	3000	29.4	200	417	68.4	931	6490	76.7836	48.7	12285.4	91.8	592	48.3	14	28.1	314	107	605	127
c46	I	Unknown	80.3	3320	7720	3970	30713.5	4580	1590	200	6860	2510	1700	59600	25700	701	612	9660	1640	9090	973	872	915	796	444	145	1400	80.1	90.9	122	2450	25.3	195	463	101	1050	6680	76.7836	44	12285.4	67.8	619	37.9	11.3	22.6	243	118	552	128
c60	I	Unknown	91.8	2100	8270	3460	30713.5	3650	1180	212	3940	3270	931	61426.9	17300	1160	282	9890	1560	9500	1090	872	856	641	295	111	1160	61.7	30.1	86.2	1850	36.5	127	305	77.3	1190	5500	76.7836	41.8	12285.4	92.1	525	26.9	8.14	21.7	245	96.7	486	114
c87	I	Unknown	45.9	2640	9340	4290	30713.5	4600	1680	123	4350	3880	1200	61426.9	27200	857	614	8760	1330	9690	1240	944	851	943	90.4	117	1190	92.3	46.9	97.6	2340	13.5	171	397	84.3	779	5720	76.7836	51.2	12285.4	87.2	450	27.5	9.24	18.3	248	99.2	524	110
c35	I	Unknown	113	2110	12100	4980	30713.5	176	1280	207	3540	2950	1470	61426.9	20400	1140	546	8180	1050	6090	944	683	772	826	280	117	1220	70.7	64.4	77.3	2670	12.6	184	286	85.4	896	6400	76.7836	34.8	12285.4	73.9	524	36.4	10.6	23.8	265	128	617	81.2
c20	I	Unknown	85	2140	12800	3700	30713.5	4540	1090	224	5460	2370	1230	61426.9	18400	1370	401	12100	2150	9400	1250	1180	616	989	601	123	709	108	55.8	77.4	3730	28.7	217	301	78.7	1180	6260	76.7836	48.9	12285.4	76.5	666	26.6	9.81	19.6	244	103	468	131
c47	I	Unknown	134	2070	8130	3230	30713.5	4070	1050	210	5080	3510	1400	61426.9	28300	1620	511	10300	1570	8980	1280	949	504	876	114	125	631	69.1	77.7	109	2140	27.3	200	344	77.6	906	5790	76.7836	48	12285.4	75.6	716	26.3	8.62	13.4	251	95.6	587	153
c57	I	Unknown	102	2590	9070	3930	30713.5	4240	1270	181	3970	2760	1690	61426.9	19800	1180	413	9550	1770	8190	1070	722	750	750	573	127	1030	77.1	79.6	90.7	3360	20.1	204	342	95	446	5990	76.7836	46.5	12285.4	78	679	29	7.89	20	241	69.5	531	112
c79	I	Unknown	125	2170	12100	5060	30713.5	3640	1100	194	4970	2120	1500	61426.9	21700	1250	410	10400	1880	8990	1660	1120	684	665	368	88.6	937	68.8	134	61.8	2360	19.8	145	331	86.1	633	5180	76.7836	38.7	12285.4	62.7	606	34.7	8.73	22.1	239	78.2	528	76
c56	I	Unknown	97.2	2330	10400	4970	30713.5	3810	1040	164	4120	3080	988	61426.9	19700	734	505	9700	1790	6290	1260	876	960	728	365	146	1030	71.3	101	72.3	2880	12.4	310	481	118	588	6420	76.7836	29.7	12285.4	67.4	644	43.1	12	25.5	301	77.6	553	97.7
c42	I	Unknown	94.1	2020	10900	4290	30713.5	3600	1240	217	6900	3120	1900	59600	20900	1440	459	5960	1000	4370	1050	642	738	581	146	99.2	945	87.1	58.1	89.3	2480	22	163	423	48.4	675	6920	76.7836	23.9	12285.4	61.1	236	38.6	9.51	22.5	223	96.8	567	158
c74	I	Unknown	87.2	2660	8200	3170	30713.5	4160	1060	234	8500	3290	1660	61426.9	24200	1580	492	10400	1420	7440	1220	868	632	813	453	113	1040	82.6	109	85.3	2540	13.6	131	328	176	473	5030	76.7836	47.2	12285.4	66.6	621	24.6	7.67836	13.1	215	79.9	492	78.5
c48	I	Unknown	54.7	2270	8010	3690	30713.5	4050	1380	178	4910	3430	1620	61426.9	20400	1300	361	9950	1220	8530	1660	740	786	705	87	138	522	66.1	138	103	3470	31.8	159	398	63.3	1430	5350	76.7836	54.7	12285.4	86.3	458	29.4	10.2	21.9	253	113	512	90.1
c11	I	Unknown	121	2810	10500	3990	30713.5	4230	1270	199	5800	3410	1460	61426.9	12000	1120	174	11000	2690	8150	1350	826	801	929	140	122	895	109	115	77.3	2870	7.67836	266	403	65.3	332	7850	76.7836	38.9	12285.4	94.3	717	26.2	7.67836	17.9	216	78.9	508	78
c27	I	Unknown	80.4	2590	8580	3610	30713.5	4690	1010	219	3950	3710	1110	61426.9	24600	38.3918	427	11300	2410	9500	1650	967	803	740	350	97.2	1180	72.6	126	7.67836	2170	78.4	7.67836	233	109	1020	6370	76.7836	22.6	12285.4	76.3	607	15.3567	8.01	22.6	242	94.8	502	7.67836
c9	II	Unknown	87.8	2190	11600	4470	30713.5	4450	1080	155	3970	2580	940	61426.9	23200	1320	493	13300	1910	9060	1620	1270	1100	754	76.7836	129	925	84	78.5	93.3	3410	19.9	185	521	155	1690	6140	76.7836	61.7	12285.4	105	398	34.9	9.84	19.2	238	100	690	102
c76	II	Unknown	80.5	3080	6860	3710	30713.5	4450	1590	250	3700	3830	2700	61426.9	23100	895	814	12600	2150	9330	1690	925	934	893	276	120	1050	83.7	51	95.1	2220	8.7	146	351	119	1620	5490	76.7836	44.8	12285.4	86.6	674	34.7	8.59	26.5	246	77.9	662	102
c88	II	Unknown	98.3	2170	8100	3900	30713.5	4400	1350	179	2900	4080	1850	61426.9	24500	1610	439	10100	1250	8970	1700	815	963	661	374	102	1190	93.5	72.6	116	1930	35.5	129	308	50.8	1010	5590	76.7836	49.3	12285.4	87.3	470	21.8	7.67836	16.6	214	92.3	549	101
c49	II	Unknown	63.3	2160	7980	2520	30713.5	3780	1090	277	5390	3340	1070	61426.9	18400	1110	229	9070	1330	7350	1340	928	860	605	203	105	1180	71.1	90.5	101	2840	33.2	147	389	85	747	5320	76.7836	32.2	12285.4	83.5	467	33.4	8.86	24.3	213	81.5	531	123
c62	II	Unknown	85.4	2520	7240	3640	30713.5	3570	1220	138	3190	3940	1030	61426.9	20700	1310	233	11900	1590	7360	1550	865	1060	906	76.7836	97.2	956	50.1	109	116	2350	34.9	167	455	58.1	620	5570	76.7836	39.6	12285.4	78.5	413	21.9	7.67836	12.3	218	89.1	522	81.3
c26	II	Unknown	115	1950	9670	2770	30713.5	1670	963	136	4780	1970	1340	61426.9	20600	1310	484	11000	1310	9540	1390	1200	633	722	76.7836	94.3	1190	81.6	65.7	77.8	2170	7.67836	186	435	42.7	618	4400	76.7836	29.1	12285.4	75.3	353	18.8	7.67836	15.1	229	61.4	585	56.5
c15	II	Unknown	102	2590	11700	3850	30713.5	1790	1150	212	3430	4510	920	61426.9	20800	1040	493	13400	2470	9090	1250	907	926	754	733	111	1110	65.4	157	97.4	2630	11.4	159	448	140	1200	6970	76.7836	43.5	12285.4	82.2	763	38.5	7.67836	22.9	246	66.5	617	103
c77	II	Unknown	72.8	2400	7270	3990	30713.5	3830	1390	181	3400	3360	1780	61426.9	26500	1660	697	8600	1410	8860	1330	790	738	833	76.7836	98.5	1400	56.6	109	73.4	2640	7.67836	177	490	110	675	6210	76.7836	42.7	12285.4	89.8	440	31.4	10.4	20.4	246	95.3	605	96.7
c25	II	Unknown	78.9	3770	12700	4410	30713.5	2330	1540	220	3840	4050	1280	61426.9	26700	932	656	12100	1850	7200	1720	1060	921	704	293	124	1070	98.8	75	128	2700	36.7	167	492	66.2	984	5480	76.7836	66.8	12285.4	86.4	722	38.3	9.71	27.4	252	106	688	105
c63	II	Unknown	83.7	2860	4750	2660	30713.5	4210	1350	216	4270	3460	1370	61426.9	28900	1150	617	9670	996	5740	1180	697	710	580	133	100	744	73.8	84.8	56.9	1370	22.2	199	422	79.1	557	5090	76.7836	49.3	12285.4	95.7	642	28.2	7.72	17.3	241	84.7	607	95.8
c78	II	Unknown	88.4	1990	7900	3100	30713.5	4580	1550	197	5340	4590	1810	61426.9	28500	961	551	11100	1820	8910	1440	1050	1000	744	76.7836	101	1130	77.4	101	94.2	2440	15.8	198	448	73.7	663	5580	76.7836	38.7	12285.4	83.7	292	27.9	7.67836	13.6	213	70.7	530	102
c67	II	Unknown	112	2500	8330	3880	30713.5	3800	1390	173	3850	2730	1400	59600	18400	1050	354	8300	1150	3960	1370	880	757	759	76.7836	118	1040	75.5	74.5	85.8	2550	25.6	173	356	57.5	1240	5420	76.7836	44.4	12285.4	86.4	565	33.9	8.49	24.7	217	80	590	107
c21	II	Unknown	77.4	1640	12000	3830	30713.5	4350	1130	156	4080	2470	1280	61426.9	13400	863	298	7790	1230	6350	1380	735	790	662	130	122	678	108	109	53.4	3050	22.7	164	433	63	875	5310	76.7836	42.7	12285.4	68.9	445	31.1	7.67836	20.5	228	95.2	605	107
c6	II	Unknown	97.1	2270	13000	4530	30713.5	3970	1220	240	5120	3900	1360	61426.9	19100	954	433	8220	1550	6080	1560	573	892	568	822	101	947	71.6	137	65.1	2550	7.67836	176	430	119	1950	6100	76.7836	48.4	12285.4	97.4	463	38.6	7.67836	25.9	216	94.3	588	101
c86	III	Unknown	73.4	1950	7820	3100	30713.5	3010	1040	147	4710	2270	1510	54500	18600	854	296	8620	1600	6300	930	859	681	644	457	108	1140	54.6	35.8	64.2	2500	40.6	155	281	57.8	1650	4620	76.7836	42.4	12285.4	62.4	520	28.6	7.67836	17.2	197	65.3	488	75.5
c13	III	Unknown	71.2	1900	7420	3330	30713.5	2650	879	144	76.7836	1830	1050	55300	15100	38.3918	316	6990	1240	6020	1210	754	540	592	76.7836	91.6	942	58	71.4	72.1	1980	21.1	137	305	85.8	1410	3920	76.7836	32.2	30.7135	45.3	354	21.3	7.67836	12.7	158	64.3	416	103
c53	III	Unknown	80	1920	6360	2670	29600	3540	888	160	3440	3180	1170	58500	25800	920	656	10700	2170	11000	1180	879	689	772	76.7836	92.2	896	66.4	92.8	74.1	2240	8.66	147	329	77.4	602	4970	76.7836	31.9	12285.4	58.8	442	27.3	8.28	16.7	180	77.2	426	105
c38	III	Unknown	68.5	2340	8260	2960	29000	3330	1160	183	3670	2810	1010	61426.9	23700	573	400	9970	1690	6160	977	843	813	821	110	98.4	923	60.2	81.1	65.1	2430	44.2	138	315	82.1	754	4310	76.7836	31.1	11200	59.3	400	36.4	9.87	20	198	73.1	474	78.4
c85	III	Unknown	34.6	1760	5480	2540	30713.5	4090	38.3918	168	76.7836	3450	38.3918	153.567	23800	38.3918	389	7770	1180	5730	76.7836	546	660	631	98.9	94.1	857	7.67836	80.4	69.3	1840	51.1	143	76.7836	53.6	1460	4800	76.7836	26.1	30.7135	54.6	388	18.3	7.67836	9.38	139	7.67836	342	84.2
c4	III	Unknown	122	1740	9930	4080	30713.5	3280	783	193	3220	2850	909	61426.9	12600	828	264	10600	2030	6630	76.7836	835	585	588	76.7836	75.4	1050	54.3	53.7	48.6	2230	43.8	148	76.7836	67.5	246	3930	76.7836	43	12285.4	42.5	487	26.3	7.67836	15.2	178	77.9	418	92.8
c45	III	Unknown	62.4	2230	4940	2980	30713.5	3540	855	153	4550	2810	1100	59600	24700	1210	443	8070	1040	6100	870	626	751	510	617	92.5	1100	57.4	78.5	60.8	1650	16.2	165	347	97.6	498	5860	76.7836	33.8	12285.4	55.9	516	23	7.67836	13.2	176	72.2	491	41.2
c73	III	Unknown	101	1770	7730	3490	30713.5	3370	909	117	3770	2600	1210	59200	18600	1500	459	11800	2750	9880	1540	1380	533	425	76.7836	80.6	872	72.2	132	71.3	2140	66	161	342	77.1	472	4760	76.7836	38.5	12285.4	62.4	417	22.4	7.67836	13.5	185	83.7	460	99.8
c17	III	Unknown	69.7	1880	10900	3720	30713.5	3690	1020	182	3970	2240	1550	51100	19300	903	382	7140	1450	5770	1010	886	586	552	76.7836	88.7	665	110	60.8	54.1	1950	7.67836	107	254	56.9	710	4640	76.7836	36.8	12285.4	51.8	515	31.9	9.1	19.1	213	89.6	467	108
c28	III	Unknown	103	1520	6320	2630	30713.5	2620	857	144	3290	2240	1160	56100	15500	1300	257	8590	988	5530	1110	928	421	577	76.7836	81.9	1140	69.9	56.9	66.9	1650	7.91	122	255	85.9	1480	4460	76.7836	22.6	10100	53.6	450	24.5	7.67836	15.3	177	66.5	417	73.1
c66	III	Unknown	78.5	2310	7650	3490	30713.5	3170	927	150	5900	2050	1180	60000	15100	553	202	9600	2020	7250	1340	975	460	680	76.7836	92.5	1030	68.8	61.8	68.7	2130	24.7	173	359	126	557	4590	76.7836	33.2	12285.4	51.2	344	31.7	7.67836	20.5	186	56.1	513	96.9
c10	III	Unknown	61.7	1240	15600	5000	30713.5	3010	856	134	3260	1870	1220	51100	18100	983	461	7910	1950	7200	1190	878	566	686	370	76.5	908	82.3	92.7	49	3350	29.4	160	294	49.7	534	4210	76.7836	30.9	12285.4	59.9	322	35.7	9.7	20.1	228	96.7	518	100
c82	III	Unknown	87.1	1640	10700	3530	28400	3510	1040	166	4420	2710	1730	60400	20000	1570	462	7620	1110	8490	1080	721	656	650	731	80.8	856	69.1	78.3	66.3	2190	55.4	96.5	240	58.4	1190	4070	76.7836	51.1	11100	57.6	469	25.4	7.67836	15.3	194	69.9	452	101
c33	III	Unknown	66.1	1950	7630	3040	30500	2920	803	132	4010	2020	907	46700	15900	736	243	5400	739	4060	712	428	451	522	419	83.5	839	60	59.2	62.2	1580	12.1	78.7	184	56.4	1720	3970	76.7836	37.4	11400	46.1	505	25.5	7.67836	14.9	159	62.6	377	76.9
c65	III	Unknown	61.6	2220	5340	2430	30713.5	2810	940	179	5620	2640	1000	58500	20600	987	450	6340	989	5910	1340	665	752	654	76.7836	96	909	70.5	74.5	82.7	1630	17.5	145	270	96.8	805	4300	76.7836	29.5	10900	47.3	512	20.4	7.67836	11.9	142	67.3	365	92
c41	III	Unknown	78	1730	5670	3200	30713.5	2490	845	126	4900	1720	904	49500	18800	794	339	7640	1320	5360	871	635	579	629	76.7836	92.3	823	46.4	52.3	69.1	1790	16.6	83.9	200	71.2	893	3510	76.7836	36.2	10500	55.2	473	24.4	7.67836	11.5	164	71.6	399	69
c7	III	Unknown	106	2120	11800	3220	30713.5	4640	1040	177	3120	2550	1110	61426.9	22700	604	332	10200	1490	8570	1380	1280	796	834	76.7836	85.6	810	71.9	86.8	71.7	2500	18.2	135	352	113	457	4910	76.7836	38.1	12285.4	77.1	667	27.7	7.67836	20	177	91.6	268	113
c44	III	Unknown	54.5	1580	6340	2880	30713.5	3060	910	136	4410	2650	887	52500	18100	881	320	7290	1340	5170	958	876	536	579	130	88.8	878	52.1	74.9	57.5	2420	17.4	127	277	45	718	4460	76.7836	30	12285.4	54.2	574	22	7.67836	14.3	168	50.1	422	101
c2	III	Unknown	60.7	1610	7840	2910	30713.5	3160	820	166	3130	2330	998	54300	12300	770	268	7330	1460	7590	860	759	727	705	76.7836	90.2	966	47.9	84.5	65.1	1650	48	133	289	54.1	1070	4400	76.7836	40.8	12285.4	57.6	377	24.7	7.67836	17.7	192	79.7	472	73.4
c72	III	Unknown	49.3	1560	10900	3320	30713.5	3220	957	155	2810	2080	1340	51700	16100	850	261	5090	541	3910	1090	463	491	435	77	82.3	993	83.7	67.7	47.7	1620	20.9	82.9	212	69.5	283	4480	76.7836	32.1	12000	40.6	209	28.9	7.67836	19.7	165	69.3	396	100
c14	III	Unknown	64.3	1850	7250	2830	30713.5	3360	982	163	3900	3230	819	53600	18800	420	341	9080	1560	5300	888	1130	908	667	76.7836	109	487	67	61	55.2	2180	11.2	168	314	50.7	404	5750	76.7836	38.4	11700	50	529	30.2	8.35	20.8	182	81.4	434	92.2
c71	III	Unknown	66.5	2010	11100	3140	30713.5	3550	1010	144	3230	2660	816	47000	16100	901	314	6070	695	4490	856	642	788	545	429	102	880	66.1	62.3	72.7	2350	16.1	128	314	76	1230	5350	76.7836	40.2	12285.4	66.7	632	28.9	7.67836	18.4	209	77.4	518	96.5
c61	III	Unknown	49.2	2230	6590	2900	30713.5	3110	968	195	4750	2670	954	61426.9	20400	1270	395	10200	1470	5600	1290	1020	668	761	76.7836	96.3	977	64.4	60.8	42.4	2160	10	111	261	147	874	5180	76.7836	42.9	12285.4	56.2	275	32.7	8.95	23	195	68.3	442	95.4
c55	III	Unknown	79.3	1890	6120	1700	30713.5	3300	946	191	4320	2970	957	58600	19400	886	427	6690	1200	6540	955	705	1090	664	76.7836	102	948	55.4	118	42.8	2180	21.6	153	347	48.5	562	4640	76.7836	38.2	10800	62	456	28.3	7.67836	21.4	166	71.2	419	109
c22	III	Unknown	120	1640	13500	5220	30713.5	4390	1010	162	3380	2940	1030	61200	24200	775	320	9030	1710	7140	1450	762	787	691	76.7836	94.9	575	115	101	64.4	2990	18.7	97.5	225	42.2	1220	5120	76.7836	30.6	12285.4	71.4	600	38.9	9.67	22	208	98.6	537	120
c43	III	Unknown	45.6	1910	7380	2840	30713.5	3190	1020	152	2890	2210	1160	53600	20100	1200	229	5150	725	4390	1030	410	539	411	76.7836	90	699	56.3	58.8	68.4	1220	19.8	134	307	50	772	3150	76.7836	23	12100	44.9	227	23.7	7.67836	15.4	167	71.7	364	58.2
c50	III	Unknown	54.5	1840	5020	2170	29600	3370	902	139	4560	2540	955	55500	20100	1150	303	6270	761	4140	980	650	549	594	525	94.9	770	65.6	56.4	59.8	1780	19	119	327	83.8	519	4590	76.7836	30.7	12285.4	48.4	534	22.4	7.67836	13.9	197	75.1	479	92.5
c75	III	Unknown	112	2230	10200	2360	30713.5	3910	1160	148	3620	3220	1570	61426.9	17400	930	315	8870	1630	6830	1020	854	738	596	76.7836	121	867	70.6	76.8	79.2	2350	28.2	166	417	92.9	1150	5240	76.7836	50.4	12285.4	86	279	21.4	7.67836	17.8	210	80.3	554	54.4
c36	III	Unknown	97.2	1940	10500	2820	28900	2490	1130	182	3000	2060	1420	59300	18200	1460	291	8280	1370	5940	946	708	394	568	249	95.8	553	66.9	70.9	60.3	1900	18.2	141	301	65.8	693	4150	76.7836	44.2	12285.4	58.5	358	30.4	7.67836	16	182	74.5	508	105
c68	III	Unknown	43.6	2720	8830	3500	30713.5	2030	1110	197	2840	3650	1190	61426.9	25600	899	465	6490	1060	7330	741	734	704	575	76.7836	104	1220	88.8	49.7	93.3	1880	36.4	166	386	87.2	887	5550	76.7836	41.9	12285.4	72.9	445	33.9	9.22	19	223	89.6	545	77.4
c80	III	Unknown	63.3	2100	8200	3640	30713.5	4300	1120	195	3580	4220	969	61426.9	23900	1150	562	8150	1680	7030	1430	776	877	631	76.7836	113	1230	73	110	87.9	2740	27.1	157	381	83.9	752	6320	76.7836	52.2	12285.4	81.9	475	35.8	9.27	23	200	73.4	514	65.2
c8	III	Unknown	50.2	2310	8410	2600	30713.5	2820	891	161	3570	3080	868	61426.9	23200	1490	358	12800	1860	10100	1090	1190	785	636	76.7836	106	1060	80.5	95.6	82.9	1930	25.6	132	327	117	1350	4650	76.7836	42.3	12285.4	75	534	22.8	7.67836	12.1	213	70.2	561	73.9
c54	III	Unknown	86.4	1810	8600	3590	30713.5	2030	959	121	6090	2520	924	61426.9	20800	808	516	9720	1520	7790	1720	809	738	812	257	96.9	951	74	68.2	62.9	2860	10.7	119	363	84.2	902	5150	76.7836	30.4	12285.4	78.1	634	31.5	8.04	15.7	199	64.1	552	83.9
c23	III	Unknown	84.4	2310	8380	3410	30713.5	3260	1060	161	4740	3290	1020	61426.9	15700	1680	290	10200	2090	8100	2020	951	632	651	76.7836	92.9	1060	55.5	73.8	67.1	2080	17.1	173	363	103	713	5370	76.7836	27.9	12285.4	77.6	627	27.9	7.67836	15.8	224	66.6	568	90.6
c39	III	Unknown	98.5	2560	8810	3910	30713.5	2310	1180	192	4420	2880	816	61426.9	21700	1450	469	10200	1710	9150	1510	1010	742	801	746	132	1550	64.2	81.5	80.5	2710	26.5	159	452	96.8	734	6870	76.7836	36.2	12285.4	92.3	504	39.4	10.2	26.7	257	74.7	665	91.4
c12	III	Unknown	74.1	2360	8950	3370	30713.5	3970	1020	215	3860	3430	843	61426.9	17500	1240	356	10200	1740	7860	1240	1130	837	699	76.7836	131	865	80.1	120	50.6	2790	60.9	155	360	63.8	721	6060	76.7836	52.4	12285.4	90.5	614	42.1	7.67836	27.3	227	83.2	594	82.7
c31	III	Unknown	97.7	1650	6060	2650	30713.5	3250	1110	152	4000	2330	1200	60600	15100	935	354	6370	955	4350	1190	707	634	588	329	94.1	1120	66.3	60.3	67.1	2250	10.4	179	326	46.3	861	4570	76.7836	29	12285.4	71.7	377	23	7.67836	13.5	163	68.8	429	69.2
c24	III	Unknown	86.3	2270	8880	3220	30713.5	4350	1270	150	4260	4240	1150	61426.9	27300	824	741	9310	2020	9180	1230	960	893	720	507	115	1200	79.1	84.5	84.3	2320	32.6	155	407	86.6	929	6460	76.7836	31.9	12285.4	94	667	35.3	10.6	22.6	236	84.5	590	90.1
c3	III	Unknown	54.4	1880	11100	3780	30713.5	3070	804	214	3670	3210	640	61426.9	22700	1090	369	8510	1770	9210	1000	841	913	637	82.1	104	1390	123	72.8	54.9	2340	16.9	154	375	93.8	1300	6080	76.7836	38	12285.4	78.6	513	39.2	12	25	249	84.9	608	82.4
c19	III	Unknown	82.1	2210	5760	2270	30713.5	3220	854	171	2820	2590	1200	61426.9	16800	847	219	8500	1380	6210	1180	765	553	638	76.7836	105	857	59.8	49.6	66.8	1630	18.6	161	339	51	997	4830	76.7836	42.4	12285.4	67.6	510	18.2	7.67836	11.5	155	64.6	398	72.8
c59	III	Unknown	85.7	3240	8730	2750	30713.5	3340	1140	160	3550	3120	929	61426.9	25700	973	361	10900	1980	7830	1130	1290	464	547	76.7836	115	878	86.4	97.6	95.8	2370	15.4	136	356	54.4	1390	4550	76.7836	46.6	12285.4	82.5	544	29.7	8.44	18.4	204	84.4	489	105
c1	III	Unknown	100	2250	7170	2940	30713.5	3160	1070	164	4160	2370	1370	61426.9	19900	1200	369	10300	1280	6530	1370	866	653	622	565	103	947	67.9	88.9	67.8	1880	13.8	106	359	89.9	978	4260	76.7836	40.8	12285.4	68.3	470	29.5	7.79	21.7	201	77.4	556	97.1
c5	III	Unknown	106	2390	8080	3180	30713.5	3350	1450	196	3100	3250	2090	57900	18500	1180	261	7870	1230	6420	1330	593	566	625	76.7836	94.5	1020	57.8	73.9	80	1950	18.1	163	329	39.4	825	4800	76.7836	30.1	12285.4	78.5	276	27.3	7.67836	17.2	203	83.1	487	88.1
c70	III	Unknown	72.6	2350	8380	2780	30713.5	3260	872	168	4380	3500	898	53900	16200	741	319	8430	1470	7970	930	749	600	556	1420	115	1020	80.2	73.5	81.4	3000	13.3	136	317	60.7	627	6880	76.7836	41.2	12285.4	73.5	393	35.6	10.1	27.2	219	110	571	104
c83	III	Unknown	77.6	2050	7580	2700	30713.5	3490	873	49.3	3740	3290	930	52800	10700	738	193	8000	1560	7670	904	710	671	473	1210	102	693	75.8	99.3	62.3	2910	13.6	129	314	49.2	652	6390	76.7836	42.7	12285.4	63.7	397	47.8	7.67836	17.5	293	93.4	492	85.9
c18	III	Unknown	112	2150	10300	3480	30713.5	3270	978	52.5	2590	2660	1170	61426.9	14500	1070	194	10300	1550	8720	1380	1350	623	566	369	78.4	747	94.2	75.5	61.9	2180	9.06	182	349	135	620	4760	76.7836	31.5	12285.4	74.1	355	37.6	7.67836	11	227	60.8	396	82.8
c81	III	Unknown	91.1	2080	9620	2640	30713.5	2480	1030	52.1	2430	2380	1350	55600	12400	1510	186	8390	1240	5600	952	649	296	470	164	86.1	424	110	15.3567	85.4	2100	19.8	125	269	81.6	668	3660	76.7836	27.2	12285.4	59.5	325	45.6	7.67836	16.1	286	87.4	464	7.67836
c40	III	Unknown	69.1	2230	7790	3880	30713.5	4080	1080	45.3	2740	4290	1030	61426.9	18200	1050	384	8650	1600	6550	1530	716	943	556	76.7836	111	901	70.4	120	79.7	2700	26.1	159	324	78.6	720	5220	76.7836	41.4	12285.4	72.3	467	42.4	7.67836	13	240	67.6	435	115
c34	III	Unknown	56	2720	9230	3280	30713.5	3700	992	146	1580	3050	939	61426.9	18100	1020	426	9570	1440	9520	1020	1020	823	727	76.7836	97.5	974	72.3	79.9	76.6	3370	14.6	178	373	86.1	669	5590	76.7836	41.3	12285.4	62.8	416	22	7.67836	11.9	223	76.4	454	90.3
c37	III	Unknown	47.6	2320	11500	2980	29400	3970	884	178	3090	2820	992	46600	24100	605	549	8750	1850	7080	872	788	694	684	93.7	97.5	765	60.2	79.2	66.5	2270	26.9	137	360	93	1180	5350	76.7836	29.7	12285.4	64.2	253	30.7	8.43	18.8	222	77	477	86.9
c58	III	Unknown	57.9	1920	8180	3310	30713.5	2780	1030	137	3630	2490	1080	50600	18200	657	513	7530	1380	5070	965	770	436	452	451	89	983	60.7	28.7	48.1	1790	27.2	129	300	54.4	654	4030	76.7836	30.3	12285.4	52.8	308	34.1	8.88	18.1	197	72.5	464	65.4
c69	III	Unknown	124	2300	6710	2280	30713.5	2780	892	142	3470	2700	1160	61426.9	16500	1300	270	11000	1450	10100	1280	1070	635	659	182	91.1	965	58.9	64.6	61.6	1840	17.9	79.6	172	81.5	728	3200	76.7836	31.7	12285.4	60.3	382	22	7.67836	14.9	177	62.5	466	62.8
[truncated: 68 more columns]

## Sheet: Table S2
Table S2: Median coefficient of variation (CV) of protein concentrations across calibration standards (A–H) and quality controls (QCA-C, sQC1-5, and CLP) under five data processing approaches: (A) raw data, (B) quantile normalization, (C) LOESS normalization, (D) RobNorm normalization, and (E) ComBat normalization.
Proteins	Raw	Loess	RobNorm	Quantile	ComBat
Adiponectin	11.4407	10.5047	10.8717	20.0588	33.9758
Afamin	8.07417	9.68251	7.9427	32.3096	26.039
Alpha-1-acid glycoprotein 1	5.28364	6.20942	3.90357	8.03462	23.968
Alpha-1-antichymotrypsin	7.6052	9.82103	8.07873	12.3419	25.7447
Alpha-1B-glycoprotein_VAR_018369	6.2971	5.57282	4.89486	24.3885	23.303
Alpha-2-antiplasmin	6.81397	4.3323	3.76039	7.30196	24.2028
Alpha-2-HS-glycoprotein	4.43622	3.17852	2.98855	6.94317	40.2027
Alpha-2-macroglobulin	7.00087	5.63444	5.8735	26.177	26.6398
Angiotensinogen	12.3475	12.3403	11.447	31.201	28.9986
Antithrombin-III	7.44681	5.23348	5.5059	6.75932	28.6945
Apolipoprotein A-II	11.8324	11.1567	10.192	12.9711	28.4462
Apolipoprotein A-IV	7.92392	6.95629	6.87708	8.99036	27.9574
Apolipoprotein B-100	6.49008	5.10086	5.42735	13.5377	26.6615
Apolipoprotein C-I	5.98333	5.90583	5.88861	26.1571	26.2834
Apolipoprotein C-II	8.44745	7.92084	7.62101	25.7953	27.085
Apolipoprotein C-III	5.25349	6.14377	5.17986	29.5248	26.132
Apolipoprotein D	8.19962	8.22563	7.19865	23.6672	29.9609
Apolipoprotein E	13.2563	12.1796	12.693	26.4189	32.1305
Apolipoprotein L1	8.83984	7.8646	8.36928	29.2351	22.5117
Apolipoprotein M	9.12607	7.69764	7.26184	23.9372	23.7442
Apolipoprotein(a)	17.1636	16.8765	16.6512	47.4081	55.0088
Attractin	7.55523	7.28234	4.94491	23.2255	28.2123
Beta-2-glycoprotein 1	10.5553	10.1259	9.8086	12.6207	30.2704
Beta-2-microglobulin	9.50014	9.36296	7.51507	29.181	31.3321
Beta-Ala-His dipeptidase	17.9743	18.8316	16.0509	37.5524	40.9208
Biotinidase	16.6328	17.0549	15.6084	40.6722	35.8956
C4b-binding protein alpha chain	8.10609	8.94592	8.21254	12.1637	29.7446
Carbonic anhydrase 1	6.78755	7.90932	5.76057	29.0368	40.3156
Carboxypeptidase N catalytic chain	14.0974	16.3495	14.6334	33.9919	32.6931
Carboxypeptidase N subunit 2	9.20749	5.35432	5.70055	24.049	38.2539
Cathelicidin antimicrobial peptide	11.0468	11.7376	10.6015	29.4619	35.7789
CD5 antigen-like	6.96042	6.68489	5.59662	24.7739	30.1628
Ceruloplasmin	7.11261	6.76439	6.47827	30.9922	25.224
Cholinesterase	8.80065	9.79266	8.63451	27.6324	36.6009
Coagulation factor X	7.6133	8.435	7.77183	25.8673	38.7806
Coagulation factor XII	9.59041	7.52756	8.47686	28.2568	28.2401
Complement C1q subcomponent subunit A	5.04025	3.45584	4.18262	16.018	47.8867
Complement C1q subcomponent subunit C	6.64722	6.21364	4.42134	19.9691	46.4799
Complement C1r subcomponent	7.87725	6.89162	5.59276	21.6091	24.4018
Complement C1r subcomponent-like protein	9.039	7.99474	5.7638	23.8656	28.8633
Complement C1s subcomponent	5.99306	6.50082	5.97687	31.1075	32.0417
Complement C2	16.1694	18.2577	15.8278	39.309	37.4677
Complement C3	10.5527	8.67478	9.04571	18.453	30.2128
Complement C5	4.77935	3.68828	3.79406	18.1998	24.5082
Complement component C8 alpha chain	9.51475	7.5298	6.83466	24.3844	29.8509
Complement component C8 beta chain	6.65312	5.08877	3.9277	17.3109	27.8296
Complement component C9	5.52424	5.67843	5.21861	27.4503	32.8093
Complement factor B	10.3067	10.1332	8.28608	29.72	25.6478
Complement factor I	4.58967	4.00596	3.06365	9.25039	44.4564
Complement_C4	5.61196	3.75295	3.94343	14.3202	26.0194
Corticosteroid-binding globulin	6.17161	5.00237	4.31845	8.12475	48.5618
Cystatin-C	9.49941	11.4306	10.2551	22.3342	42.3052
Extracellular matrix protein 1	18.2661	18.0062	17.6613	27.6693	50.8902
Fibronectin	18.5365	18.3772	17.1527	45.2023	39.0031
Fibulin-1	7.43588	6.59588	5.55917	18.6037	31.3868
Ficolin-3	10.1764	10.4792	10.4762	13.4199	53.2521
Gelsolin	5.25019	4.89081	3.96102	21.0144	29.1197
Haptoglobin	6.4927	6.692	5.98991	8.56688	28.147
Hemoglobin subunit alpha	14.6628	12.745	12.5967	29.8341	35.0746
Hemopexin	6.19673	5.25922	3.51644	27.0442	25.5107
Heparin cofactor 2	6.4927	5.7587	5.79874	18.5103	24.9621
Histidine-rich glycoprotein	7.61164	6.69319	6.11876	9.5384	31.1766
Hyaluronan-binding protein 2	7.19113	6.98208	6.2966	10.2783	33.4515
Ig gamma-1 chain C region	7.6116	5.44113	5.73795	19.603	27.9201
Ig mu chain C region	9.78908	10.3305	10.4131	41.5006	27.4987
Ig mu heavy chain disease protein and Ig mu chain C	4.44493	4.25816	3.48932	18.6245	25.5963
Immunoglobulin kappa variable 4-1	7.38584	6.63389	7.27311	21.4505	30.4697
Insulin-like growth factor-binding protein 3	6.12808	5.26608	4.63758	25.3272	27.3733
Insulin-like growth factor-binding protein complex acid labile subunit	5.29881	4.73887	3.00463	15.932	28.3578
Inter-alpha-trypsin inhibitor heavy chain H2	21.0763	25.3781	21.1604	28.1967	31.0709
Inter-alpha-trypsin inhibitor heavy chain H1	21.1139	21.7745	19.9929	4.58666	42.3834
Inter-alpha-trypsin inhibitor heavy chain H4	13.0598	13.5151	11.7924	39.8473	30.335
Kininogen-1	10.3776	9.79062	8.72665	32.4433	27.1772
Leucine-rich alpha-2-glycoprotein	7.86623	6.11532	5.74929	28.6092	34.5384
L-selectin	18.7071	22.7915	19.6534	46.0225	41.2898
Lysozyme C	11.1962	11.3175	9.61989	28.5873	36.5384
Neuropilin-2	6.80445	5.32848	5.12279	24.7694	36.5119
Pappalysin-1	14.5402	16.5739	16.0958	35.8092	44.5331
Phosphatidylinositol-glycan-specific phospholipase D	8.68777	7.90094	7.45071	23.0663	33.2902
Phospholipid transfer protein	19.1873	19.8475	19.9853	37.6031	42.1004
Pigment epithelium-derived factor	5.72629	3.73621	3.99415	20.1947	37.2124
Plasma protease C1 inhibitor	6.24416	3.90341	3.87567	22.7533	41.1109
Plasminogen	5.32949	6.74519	5.33272	27.6002	25.9124
Pregnancy zone protein	10.6696	8.85543	8.67526	23.7568	31.9673
Protein_deglycase_DJ-1	12.5825	9.03824	12.377	23.5509	51.3945
Prothrombin	8.1518	7.73727	6.78919	10.0044	25.4349
Retinol-binding protein 4	5.68484	3.74247	3.06001	16.317	26.94
Serotransferrin	7.85292	4.44731	7.238	0.947789	26.1759
Serum albumin	5.25318	2.99163	4.37542	0	22.819
Serum amyloid A-1 and A-2 proteins	30.1755	33.086	29.4423	51.4969	48.9649
Serum amyloid P-component	11.8403	11.437	11.4969	13.8396	34.661
Serum paraoxonase/arylesterase 1	4.91255	4.46547	3.81817	21.9628	28.293
Sex hormone-binding globulin	8.76145	8.19538	8.09734	23.2065	28.3102
SPARC	4.69481	5.41061	6.31244	18.7994	46.4507
Tetranectin	11.8934	11.0196	11.6163	33.0763	45.4198
Thyroxine-binding globulin	6.0103	4.04525	3.91563	14.5878	23.3247
Transthyretin	7.05798	6.95765	7.06694	29.7877	35.754
Vascular cell adhesion protein 1	14.1707	11.9697	14.2198	33.7008	55.6946
Vasorin	7.79059	7.75953	8.70345	30.5313	52.8036
Vitamin D-binding protein	11.3484	9.89815	9.58154	12.7352	31.1222
Vitamin K-dependent protein S	5.24417	4.15481	4.90696	16.9851	26.2154
Vitronectin	11.2493	10.9728	9.53154	28.6191	25.5099
Zinc-alpha-2-glycoprotein	18.5276	18.3005	16.8763	43.2922	35.0323

## Sheet: Table S3
Table S3: A panel of 101 quantitatively validated proteins demonstrating ICH M10-compliant analytical performance with FDA/CVD/CLIA/PE biomarker classification.
Proteins	Gene	FDA-markers	CVD-marker	CLIA-markers	Potential PE markers
Adiponectin	ADIPOQ	No	No	No	No
Afamin	AFM	No	No	No	No
Alpha-1-acid glycoprotein 1	ORM1	Yes	Yes	Yes	No
Alpha-1-antichymotrypsin	SERPINA3	No	No	No	No
Alpha-1B-glycoprotein_VAR_018369	A1BG	No	No	No	No
Alpha-2-antiplasmin	SERPINF2	Yes	No	Yes	No
Alpha-2-HS-glycoprotein	AHSG	Yes	No	Yes	No
Alpha-2-macroglobulin	A2M	Yes	No	Yes	Yes
Angiotensinogen	AGT	Yes	No	No	Yes
Antithrombin-III	SERPINC1	Yes	No	Yes	No
Apolipoprotein A-II	APOA2	No	No	No	No
Apolipoprotein A-IV	APOA4	No	No	No	No
Apolipoprotein B-100	APOB	Yes	No	Yes	No
Apolipoprotein C-I	APOC1	No	No	No	No
Apolipoprotein C-II	APOC2	No	No	No	Yes
Apolipoprotein C-III	APOC3	No	No	No	Yes
Apolipoprotein D	APOD	No	No	No	No
Apolipoprotein E	APOE	Yes	No	No	Yes
Apolipoprotein L1	APOL1	No	No	No	No
Apolipoprotein M	APOM	No	No	No	No
Apolipoprotein(a)	LPA	Yes	No	No	No
Attractin	ATRN	No	No	No	No
Beta-2-glycoprotein 1	APOH	Yes	Yes	Yes	No
Beta-2-microglobulin	B2M	Yes	Yes	Yes	Yes
Beta-Ala-His dipeptidase	CNDP1	No	No	No	No
Biotinidase	BTD	Yes	No	Yes	No
C4b-binding protein alpha chain	C4BPA	No	No	No	No
Carbonic anhydrase 1	CA1	No	No	No	No
Carboxypeptidase N catalytic chain	CPN1	No	No	No	No
Carboxypeptidase N subunit 2	CPN2	No	No	No	Yes
Cathelicidin antimicrobial peptide	CAMP	No	No	No	No
CD5 antigen-like	CD5L	No	No	No	No
Ceruloplasmin	CP	Yes	No	Yes	Yes
Cholinesterase	BCHE	Yes	No	Yes	No
Coagulation factor X	F10	Yes	No	Yes	No
Coagulation factor XII	F12	Yes	No	Yes	No
Complement C1q subcomponent subunit A	C1QA	Yes	No	No	No
Complement C1q subcomponent subunit C	C1QC	Yes	No	No	No
Complement C1r subcomponent	C1R	No	No	No	No
Complement C1r subcomponent-like protein	C1RL	No	No	No	No
Complement C1s subcomponent	C1S	No	No	No	No
Complement C2	C2	No	No	No	No
Complement C3	C3	Yes	Yes	Yes	Yes
Complement C5	C5	Yes	No	Yes	No
Complement component C8 alpha chain	C8A	No	No	No	No
Complement component C8 beta chain	C8B	No	No	No	No
Complement component C9	C9	No	Yes	No	Yes
Complement factor B	CFB	No	No	No	Yes
Complement factor I	CFI	No	No	No	No
Complement_C4	C4A |C4B	Yes	Yes	Yes	Yes
Corticosteroid-binding globulin	SERPINA6	No	No	No	No
Cystatin-C	CST3	Yes	Yes	Yes	Yes
Extracellular matrix protein 1	ECM1	No	No	No	No
Fibronectin	FN1	Yes	No	Yes	Yes
Fibulin-1	FBLN1	No	No	No	No
Ficolin-3	FCN3	No	No	No	Yes
Gelsolin	GSN	No	No	No	No
Haptoglobin	HP	Yes	Yes	Yes	No
Hemoglobin subunit alpha	HBA1	Yes	No	No	No
Hemopexin	HPX	Yes	Yes	Yes	Yes
Heparin cofactor 2	SERPIND1	Yes	No	No	No
Histidine-rich glycoprotein	HRG	No	Yes	No	No
Hyaluronan-binding protein 2	HABP2	No	No	No	No
Ig gamma-1 chain C region	IGHG1	No	No	No	No
Ig mu chain C region	IGHM	No	No	No	No
Ig mu heavy chain disease protein and Ig mu chain C	IGHM(P04220)	No	No	No	No
Immunoglobulin kappa variable 4-1	IGKV4-1	No	No	No	No
Insulin-like growth factor-binding protein 3	IGFBP3	Yes	No	Yes	No
Insulin-like growth factor-binding protein complex acid labile subunit	IGFALS	No	No	No	No
Inter-alpha-trypsin inhibitor heavy chain H1	ITIH1	No	No	No	No
Inter-alpha-trypsin inhibitor heavy chain H4	ITIH4	No	No	No	Yes
Kininogen-1	KNG1	No	No	No	Yes
Leucine-rich alpha-2-glycoprotein	LRG1	No	Yes	No	Yes
L-selectin	SELL	No	No	No	No
Lysozyme C	LYZ	Yes	No	Yes	Yes
Neuropilin-2	NRP2	No	No	No	No
Pappalysin-1	PAPPA	No	No	No	No
Phosphatidylinositol-glycan-specific phospholipase D	GPLD1	No	No	No	No
Phospholipid transfer protein	PLTP	No	No	No	No
Pigment epithelium-derived factor	SERPINF1	No	No	No	No
Plasma protease C1 inhibitor	SERPING1	Yes	No	No	No
Plasminogen	PLG	Yes	No	Yes	No
Pregnancy zone protein	PZP	No	No	No	No
Protein_deglycase_DJ-1	PARK7	No	Yes	No	No
Prothrombin	F2	Yes	No	Yes	Yes
Retinol-binding protein 4	RBP4	Yes	No	No	No
Serotransferrin	TF	Yes	No	No	No
Serum albumin	ALB	Yes	Yes	Yes	No
Serum amyloid P-component	APCS	No	Yes	No	Yes
Serum paraoxonase/arylesterase 1	PON1	No	Yes	No	No
Sex hormone-binding globulin	SHBG	Yes	No	No	No
SPARC	SPARC	No	No	No	No
Tetranectin	CLEC3B	No	Yes	No	No
Thyroxine-binding globulin	SERPINA7	No	No	No	No
Transthyretin	TTR	Yes	No	No	No
Vascular cell adhesion protein 1	VCAM1	No	No	No	No
Vasorin	VASN	No	No	No	No
Vitamin D-binding protein	GC	No	Yes	No	Yes
Vitamin K-dependent protein S	PROS1	Yes	No	No	No
Vitronectin	VTN	No	Yes	No	No
Zinc-alpha-2-glycoprotein	AZGP1	No	Yes	No	No

## Sheet: Table S4
Table S4: Distribution characteristics of 101 RobNorm-normalized serum proteins in first-trimester maternal samples (n=83), showing central tendency (median), dispersion (SD, CV), range (minimum-maximum), distribution bounds (5th-95th percentiles), and dynamic range (fold change, 95th/5th percentile ratio).
Proteins	Gene	Median, nM	SD, nM	CV, %	Q1, nM	Q3, nM	Max, nM	Min, nM	5% quantile , nM	95% quantile , nM	Fold change
Hemopexin	HPX	13169.7	1126.26	8.55191	12485	14272.3	15857	10566.1	11712.2	15341.9	1.3099
Attractin	ATRN	107.739	10.6619	9.89601	99.8054	112.721	146.034	84.6798	87.576	120.508	1.37604
Vitronectin	VTN	10350.9	1141.93	11.0321	9531.44	10870.2	13734.4	8078.89	8794.34	12463.5	1.41722
Complement C1s subcomponent	C1S	517.74	58.0135	11.2051	482.897	570.525	613.856	278.437	442.324	594.125	1.34319
Gelsolin	GSN	729.826	83.8368	11.4872	674.307	775.771	919.566	547.73	591.086	892.246	1.5095
Complement C5	C5	561.921	66.5231	11.8385	517.856	595.195	672.336	256.527	465.67	654.116	1.40468
Prothrombin	F2	1538.39	192.41	12.5072	1382.93	1657.1	2041.64	1102.99	1258.88	1850.95	1.47031
Ceruloplasmin	CP	5323.61	682.989	12.8294	4923.92	5828.86	7003.45	3824.59	4385.45	6763.98	1.54237
Complement factor I	CFI	319.616	41.2377	12.9023	290.71	341.491	429.88	172.506	268.909	378.491	1.4075
Complement C1r subcomponent	C1R	216.674	28.6702	13.232	204.503	233.907	341.869	167.127	186.708	260.182	1.39352
Heparin cofactor 2	SERPIND1	1440.16	191.281	13.2819	1330.23	1620.6	2122.26	1097.71	1213.52	1703.65	1.40389
Vitamin K-dependent protein S	PROS1	314.934	41.9174	13.3099	289.604	343.408	419.03	212.892	248.497	385.29	1.55048
Complement component C8 beta chain	C8B	189.972	25.2901	13.3125	173.348	206.033	239.359	91.6668	149.556	222.648	1.48873
Coagulation factor X	F10	72.2698	9.7339	13.4688	65.8252	77.7503	93.4274	47.7413	56.965	89.9071	1.57829
Thyroxine-binding globulin	SERPINA7	381.575	52.3454	13.7182	347.388	416.081	529.124	259.39	303.611	472.167	1.55517
Complement component C8 alpha chain	C8A	191.825	26.5354	13.8332	178.342	209.695	262.463	100.224	160.641	241.837	1.50545
Pigment epithelium-derived factor	SERPINF1	327.525	47.3468	14.4559	285.367	357.374	437.609	232.167	252.535	396.022	1.56818
Insulin-like growth factor-binding protein 3	IGFBP3	109.895	16.4553	14.9737	99.2669	120.737	152.277	74.6824	90.0293	141.032	1.56651
Inter-alpha-trypsin inhibitor heavy chain H4	ITIH4	2859.2	445.163	15.5695	2595.3	3187.38	4298.55	2103.71	2235.35	3642.91	1.62968
Vitamin D-binding protein	GC	7744.98	1232.28	15.9107	7180.36	8235.68	11408.5	149.471	6602.71	9293.86	1.40758
Complement C3	C3	6843.43	1091.15	15.9446	6382.29	7401.39	9469.46	74.7354	5599.12	8080.64	1.4432
Afamin	AFM	2205.97	352.393	15.9745	1964.46	2476.51	3363.72	1417.33	1802.92	2787.77	1.54625
Neuropilin-2	NRP2	35.9649	5.78607	16.0881	32.1697	39.5976	59.0949	27.3986	28.0202	45.7033	1.63108
Apolipoprotein M	APOM	677.159	109.167	16.1213	610.758	763.282	963.001	447.222	509.584	865.992	1.69941
Kininogen-1	KNG1	2792.45	457.493	16.3832	2517.49	3164.23	4008.86	1893.55	2129.92	3554.11	1.66866
Corticosteroid-binding globulin	SERPINA6	1183.12	196.53	16.6112	1042.75	1345.2	1773.98	797.738	945.019	1539.84	1.62943
Alpha-2-antiplasmin	SERPINF2	1081.41	184.906	17.0987	1019.5	1193.91	1484.83	46.1605	911.679	1372.7	1.50568
Complement C1r subcomponent-like protein	C1RL	83.9509	14.4011	17.1542	74.8057	90.4833	118.293	9.2321	65.0902	103.077	1.5836
Hyaluronan-binding protein 2	HABP2	20.9712	3.66031	17.454	18.9938	22.2068	30.1991	3.73677	15.9202	26.1267	1.64111
Insulin-like growth factor-binding protein complex acid labile subunit	IGFALS	74.6456	13.0389	17.4678	66.6305	83.573	129.897	45.6418	55.8055	93.2573	1.67111
Apolipoprotein C-I	APOC1	9440.37	1668.51	17.6742	8240.69	10521.1	13147	5495.78	6809.47	11896.8	1.74709
Angiotensinogen	AGT	3080.72	551.579	17.9042	2676.08	3379.73	4369.88	2026.2	2140.95	3970.63	1.85461
Plasminogen	PLG	2103.71	378.33	17.984	1917.48	2248.06	2655.41	74.7354	1723.42	2454.99	1.42449
Serum albumin	ALB	472591	86628.2	18.3305	435897	507505	576756	5175.18	397236	556728	1.4015
Phospholipid transfer protein	PLTP	58.4293	10.8445	18.56	53.5982	65.7254	89.3022	40.0603	45.7407	79.1437	1.73027
Zinc-alpha-2-glycoprotein	AZGP1	676.315	126.469	18.6996	605.753	755.093	1103.62	98.7524	513.748	819.03	1.59423
C4b-binding protein alpha chain	C4BPA	2323.41	440.775	18.9711	2137.67	2626.73	3829.07	1337.47	1850.26	3186.7	1.7223
Cholinesterase	BCHE	39.5636	7.55189	19.088	34.55	44.8978	59.6012	18.9339	28.7789	49.8418	1.73189
Retinol-binding protein 4	RBP4	906.264	173.381	19.1314	809.535	1015.77	1477.29	518.409	690.208	1223.66	1.77288
Complement component C9	C9	531.07	102.283	19.2597	479.527	587.15	864.114	213.938	427.601	713.519	1.66865
Carboxypeptidase N subunit 2	CPN2	356.202	69.4804	19.5059	316.736	391.435	496.426	86.253	236.21	446.654	1.89092
Apolipoprotein A-II	APOA2	20529.5	4005.19	19.5094	18081.6	23638.1	28911.9	10606.5	14458.6	27732.2	1.91804
Alpha-1B-glycoprotein_VAR_018369	A1BG	3721.07	729.446	19.6031	3377.93	4008.27	4917.62	162.653	2083.84	4453.41	2.13711
Fibulin-1	FBLN1	126.68	24.9215	19.6728	113.537	145.546	197.051	80.2514	98.7449	175.628	1.7786
Vasorin	VASN	10.0837	1.99314	19.7659	9.1915	11.3969	16.4303	6.56232	7.56845	14.2302	1.8802
Alpha-1-antichymotrypsin	SERPINA3	3473.24	691.386	19.9061	3077.4	3860.63	5715.04	1935.61	2530.13	4812.74	1.90217
Apolipoprotein L1	APOL1	738.092	147.446	19.9766	657.671	821.854	1241.07	353.823	523.662	959.564	1.83241
Tetranectin	CLEC3B	258.292	52.3472	20.2667	235.055	303.724	431.101	128.353	189.093	342.213	1.80976
Phosphatidylinositol-glycan-specific phospholipase D	GPLD1	56.7227	11.6568	20.5504	49.9169	64.6676	93.3879	25.7886	38.1846	72.0904	1.88794
Beta-2-glycoprotein 1	APOH	1028.75	212.241	20.6309	885.396	1133.46	1418.36	450.877	602.927	1311.25	2.17481
Complement C1q subcomponent subunit C	C1QC	19.2451	4.02861	20.9332	16.3786	22.4854	27.1924	11.2781	12.4013	25.417	2.04954
Serum paraoxonase/arylesterase 1	PONl	827.428	176.512	21.3326	729.857	949.084	1235.67	250.488	551.353	1121.84	2.03471
Apolipoprotein C-III	APOC3	7367.78	1581.3	21.4624	6554.7	8394.58	12071.4	3525.92	4989.6	10309.6	2.06622
Biotinidase	BTD	76.3109	16.3922	21.4809	68.3022	83.8165	114.687	7.47354	49.5405	102.044	2.05981
Alpha-2-HS-glycoprotein	AHSG	176.197	38.0663	21.6044	163.344	199.388	263.332	46.1435	110.151	219.093	1.98902
Serotransferrin	TF	24482.9	5453.32	22.274	21718.2	28577	37519.2	373.677	17626.9	32487.8	1.84307
Inter-alpha-trypsin inhibitor heavy chain H1	ITIH1	10260.7	2286.45	22.2836	8721.99	11898.9	16854.4	5808.6	7015.64	13663.5	1.94758
Vascular cell adhesion protein 1	VCAM1	12.6454	2.91607	23.0604	10.9732	15.4076	21.5152	7.47354	9.22924	17.7302	1.92109
Carboxypeptidase N catalytic chain	CPN1	155.904	36.3719	23.3297	139.896	174.122	310.073	7.47354	104.726	200.223	1.91187
Leucine-rich alpha-2-glycoprotein	LRG1	379.497	89.9167	23.6937	343.527	443.707	659.66	240.158	276.871	563.153	2.03399
Complement C1q subcomponent subunit A	C1QA	30.4147	7.21331	23.7165	26.3219	35.3254	54.5078	14.9471	20.9214	43.1816	2.06399
Beta-2-microglobulin	B2M	73.2162	17.6712	24.1356	66.0404	81.3746	131.488	9.2321	57.143	111.538	1.95192
Complement C2	C2	96.5532	23.7623	24.6106	81.2972	110.112	148.918	7.47354	58.7092	125.433	2.13652
Coagulation factor XII	F12	483.482	119.592	24.7355	415.682	592.845	717.089	219.938	279.424	671.948	2.40476
Complement factor B	CFB	2481.72	616.564	24.8442	2201.04	2911.08	3742.88	17.2506	1813.48	3435.95	1.89467
Apolipoprotein E	APOE	834.332	211.869	25.3939	745.48	988.785	1609.55	503.785	581.894	1275.09	2.19127
Apolipoprotein D	APOD	1201.26	307.566	25.6037	1058.39	1421.52	2079.53	86.253	809.903	1624.69	2.00603
Cystatin-C	CST3	39.6712	10.1712	25.6389	33.9943	46.4859	72.9239	15.6307	26.4612	59.9053	2.26389
Serum amyloid P-component	APCS	816.436	209.875	25.7062	664.341	950.373	1520.2	37.3677	578.079	1158.5	2.00405
SPARC	SPARC	31.1938	8.1731	26.2011	25.8011	37.9835	53.7124	14.9471	20.4048	47.5901	2.33231
L-selectin	SELL	118.166	31.0008	26.2349	105.164	142.406	193.992	9.17831	76.2355	167.801	2.20108
Apolipoprotein C-II	APOC2	1558.54	413.042	26.5019	1253.48	1791.53	2893.79	676.02	935.785	2334.1	2.49427
Alpha-1-acid glycoprotein 1	ORM1	8626.97	2310.31	26.7801	7635.08	10590.2	17830.9	4637.2	6375.01	12904.7	2.02427
Antithrombin-III	SERPINC1	1229.71	335.307	27.2672	1049.62	1401.09	2307.56	46.1605	810.958	1777.59	2.19197
Ficolin-3	FCN3	203.813	56.4533	27.6986	183.316	250.452	425.897	125.383	144.709	303.823	2.09955
Adiponectin	ADIPOQ	83.1059	23.1286	27.8302	70.4604	97.8758	148.203	32.3321	47.6489	124.906	2.62139
Complement_C4	C4A |C4B	1877.88	524.072	27.9077	1572.4	2338.79	3336.7	1108.83	1220.31	2821	2.3117
Histidine-rich glycoprotein	HRG	1265.53	358.823	28.3537	1077.95	1464	2262.14	197.505	757.642	1883.73	2.48631
Ig gamma-1 chain C region	IGHG1	8830.05	2587.84	29.3072	7181.49	10286.5	14275.7	3694.6	4683.29	13695.3	2.92429
Sex hormone-binding globulin	SHBG	386.915	113.506	29.3361	318.603	449.984	724.89	158.395	221.631	568.539	2.56525
Lysozyme C	LYZ	35.9732	10.7783	29.9621	30.1715	41.9771	73.8561	16.3719	22.0448	56.7059	2.5723
Transthyretin	TTR	373.939	115.699	30.9406	297.2	438.484	717.208	164.401	231.866	610.667	2.6337
Beta-Ala-His dipeptidase	CNDP1	78.6727	24.7052	31.4025	69.2203	98.34	138.902	18.3566	41.665	122.598	2.94248
Alpha-2-macroglobulin	A2M	3938.65	1244.8	31.6048	3418.08	4753.43	7965.04	91.4187	2780.92	6406.32	2.30367
Apolipoprotein B-100	APOB	392.196	124.406	31.7205	320.872	486.849	713.935	153.794	230.457	655.599	2.84478
Extracellular matrix protein 1	ECM1	46.6172	14.935	32.0375	40.4008	54.6637	139.604	25.081	30.7599	69.4686	2.25841
Apolipoprotein A-IV	APOA4	1053.55	355.866	33.7778	854.756	1255.07	1804.97	37.3677	583.395	1643.57	2.81725
Immunoglobulin kappa variable 4-1	IGKV4-1	232.367	78.5621	33.8095	196.157	278.928	645.86	93.5294	150.558	371.002	2.46419
Cathelicidin antimicrobial peptide	CAMP	78.9238	28.264	35.8118	59.4885	97.474	168.457	39.8034	45.2166	132.153	2.92266
Haptoglobin	HP	10349.9	3950.94	38.1737	7793.23	12743.2	22337.7	3380.95	4737.76	18388.9	3.88134
Plasma protease C1 inhibitor	SERPING1	229.905	94.6855	41.1846	185.763	319.906	495.646	91.0778	127.707	426.645	3.34082
CD5 antigen-like	CD5L	833.447	377.832	45.3337	649.662	1089.4	2285.76	276.338	446.388	1710.88	3.83272
Protein_deglycase_DJ-1	PARK7	2.45774	1.17627	47.8598	1.81425	3.42835	6.66503	1.31246	1.42253	4.66492	3.27931
Ig mu chain C region	IGHM	8029.73	4197.07	52.2691	5995.44	10898.8	26217.4	2289.24	4594.63	14992.9	3.26313
Hemoglobin subunit alpha	HBA1	1215.25	679.913	55.9485	882.415	1644.79	3854.37	461.511	552.248	2707.2	4.90214
Ig mu heavy chain disease protein and Ig mu chain C	IGHM(P04220)	9371.96	5258.87	56.1128	7310.77	12435	33500	92.321	4963.56	20379.8	4.10588
Pappalysin-1	PAPPA	6.5782	3.69585	56.1832	4.8495	8.82449	18.9891	1.25383	1.42298	13.2303	9.29759
Fibronectin	FN1	783.178	449.643	57.4126	702.397	894.715	4578.63	74.7354	516.497	1067.21	2.06624
Carbonic anhydrase 1	CA1	20.909	14.643	70.0323	14.2574	27.0266	76.3087	6.75086	8.02909	58.724	7.31391
Pregnancy zone protein	PZP	387.984	606.979	156.445	145.187	945.408	2534.59	7.47354	12.9534	1605.45	123.94
Apolipoprotein(a)	LPA	118.913	266.645	224.236	80.6502	365.746	1419.6	65.9523	71.999	716.466	9.95106

## Sheet: Table S5
Table S5: Distribution characteristics of 101 non-normalized (raw data) serum proteins in first-trimester maternal samples (n=83), including: central tendency (median), dispersion (SD, CV), range (min-max), distribution bounds (5th-95th percentiles), and dynamic range (95th/5th percentile fold change).
Proteins	Gene	Median, nM	Sd, nM	CV, %	Q1, nM	Q3, nM	Max, nM	Min, nM	5% quantile, nM	95% quantile, nM	Fold change
Serum albumin	ALB	454000	84946.4	18.7107	428500	494500	577000	4607.02	387000	541300	1.39871
Gelsolin	GSN	706	92.3819	13.0853	631	774	968	540	570.7	844.4	1.47959
Hemopexin	HPX	13000	1859.45	14.3034	11550	14250	17500	9480	10410	16380	1.57349
Attractin	ATRN	101	15.9606	15.8025	92.5	115	146	75.4	80.91	130.9	1.61785
Vitronectin	VTN	9970	1612	16.1685	8965	10900	14800	7090	7766	13040	1.67911
Complement C5	C5	539	102.27	18.9741	473.5	602	873	248	412.1	701.3	1.70177
Vitamin D-binding protein	GC	7380	1567.23	21.2362	6660	8375	11500	153.567	5741	9936	1.73071
Complement C1s subcomponent	C1S	508	83.0455	16.3475	457	564	690	268	378.9	657.5	1.73529
Complement C3	C3	6650	1398.51	21.0303	5730	7750	9490	76.7836	4974	8649	1.73884
Heparin cofactor 2	SERPIND1	1430	251.337	17.576	1240	1575	2220	1030	1091	1908	1.74885
Insulin-like growth factor-binding protein 3	IGFBP3	108	19.8597	18.3886	94.35	123.5	154	71.1	81.55	142.7	1.74985
Plasminogen	PLG	2020	441.71	21.8668	1795	2285	2720	76.7836	1505	2639	1.75349
Neuropilin-2	NRP2	33.9	7.72223	22.7794	30	38.95	68.8	22.8	27.11	47.78	1.76245
Complement factor I	CFI	308	64.9722	21.0949	269.5	358	579	153.567	226.2	398.8	1.76304
Prothrombin	F2	1480	266.126	17.9815	1325	1675	2310	920	1111	1959	1.76328
Ceruloplasmin	CP	5240	994.812	18.985	4580	6025	7850	3150	3921	6916	1.76384
Inter-alpha-trypsin inhibitor heavy chain H4	ITIH4	2790	526.613	18.875	2500	3105	4790	1950	2067	3654	1.76778
Afamin	AFM	2170	422.072	19.4503	1915	2345	3770	1240	1613	2855	1.76999
Complement C1r subcomponent	C1R	215	37.5651	17.4721	189	241	330	139	159.4	283.9	1.78105
Complement C1r subcomponent-like protein	C1RL	78.2	17.7874	22.746	70.05	92.85	133	7.67836	61.51	109.7	1.78345
Kininogen-1	KNG1	2650	581.5	21.9434	2365	2975	4910	1710	2052	3689	1.79776
Complement component C8 beta chain	C8B	180	36.9408	20.5227	160	205	313	78.2	135	248.7	1.84222
Zinc-alpha-2-glycoprotein	AZGP1	655	141.794	21.6479	567.5	783.5	896	76.7836	457.1	855.9	1.87246
Complement component C9	C9	514	132.853	25.8469	450	601.5	1180	179	379.2	710.6	1.87395
Alpha-2-antiplasmin	SERPINF2	1040	242.125	23.2813	933.5	1180	1690	38.3918	822.5	1549	1.88328
Insulin-like growth factor-binding protein complex acid labile subunit	IGFALS	71.3	14.4381	20.2498	62	82.7	106	49.5	52.43	98.84	1.88518
Apolipoprotein M	APOM	659	121.055	18.3695	580.5	742	989	411	470.3	891.3	1.89517
Phospholipid transfer protein	PLTP	56.6	11.8061	20.8589	50.75	65.2	97.6	40.5	43.76	84.58	1.93282
Vasorin	VASN	9.88	2.16717	21.9349	8.595	11.25	17.3	7.67836	7.67836	14.88	1.93791
Complement component C8 alpha chain	C8A	188	44.8121	23.8362	157	226	322	85.5	133	259	1.94737
Hyaluronan-binding protein 2	HABP2	20	4.46608	22.3304	17.35	22.55	34.7	3.83918	14.2	27.74	1.95352
Vitamin K-dependent protein S	PROS1	301	58.8419	19.5488	281.5	338	501	185	214.4	422	1.96828
Corticosteroid-binding globulin	SERPINA6	1180	240.191	20.3551	999	1350	1660	767.836	812.8	1609	1.97958
Thyroxine-binding globulin	SERPINA7	364	75.7637	20.8142	325	426.5	591	217	266.4	528.3	1.98311
Apolipoprotein C-I	APOC1	9070	1856.83	20.4722	7890	10300	13400	5090	6090	12100	1.98686
Cholinesterase	BCHE	38.7	8.86224	22.8998	31.3	43.75	66.8	22.6	26.16	52.1	1.99159
Serotransferrin	TF	23700	6192.29	26.1278	20250	27700	43900	383.918	17030	34030	1.99824
Leucine-rich alpha-2-glycoprotein	LRG1	382	98.2223	25.7126	323.5	443.5	728	235	263.1	527.7	2.0057
Retinol-binding protein 4	RBP4	927	208.479	22.4896	739.5	1025	1490	473	618.7	1248	2.01713
Pigment epithelium-derived factor	SERPINF1	308	68.1315	22.1206	266	372.5	499	190	214.2	434.8	2.02988
Alpha-2-HS-glycoprotein	AHSG	168	43.5917	25.9475	147.5	197	277	45.3	117.4	239.4	2.03918
Coagulation factor X	F10	71.7	15.2993	21.338	59.05	83	105	40.6	46.22	94.27	2.03959
Tetranectin	CLEC3B	254	62.6031	24.6469	211	301	431	150	173.6	358.8	2.06682
C4b-binding protein alpha chain	C4BPA	2340	559.633	23.9159	1950	2685	4460	1220	1630	3369	2.06687
Fibulin-1	FBLN1	125	30.1407	24.1126	105.5	145	213	72.4	90.8	189.9	2.09141
Angiotensinogen	AGT	2940	675.158	22.9646	2515	3420	4590	1720	2023	4238	2.09491
Complement C1q subcomponent subunit A	C1QA	29.4	7.63154	25.9576	24.65	35.65	54.9	15.3567	20.49	43.03	2.10005
Beta-2-microglobulin	B2M	71.1	19.2386	27.0585	62.95	81.95	142	7.67836	52.32	109.9	2.10054
Alpha-1-antichymotrypsin	SERPINA3	3320	849.1	25.5753	2860	3865	7550	1700	2367	4979	2.10351
Apolipoprotein D	APOD	1210	326.199	26.9586	975	1380	2020	76.7836	800.2	1699	2.12322
Apolipoprotein A-II	APOA2	20000	4222.82	21.1141	17800	23750	28900	10700	12680	27150	2.14117
Complement factor B	CFB	2480	723.465	29.172	2045	2880	4510	15.3567	1692	3669	2.16844
Apolipoprotein E	APOE	843	201.274	23.8759	721.5	950	1380	410	575	1263	2.19652
Apolipoprotein L1	APOL1	738	173.219	23.4714	608	853.5	1100	296	451.9	997.6	2.20757
Ficolin-3	FCN3	202	64.9607	32.1587	155.5	248	457	153.567	153.567	339.9	2.21336
Alpha-1B-glycoprotein_VAR_018369	A1BG	3510	849.767	24.2099	3090	4085	6020	176	2058	4580	2.22546
Antithrombin-III	SERPINC1	1160	370.301	31.9225	956	1410	2700	38.3918	821.4	1846	2.24738
Phosphatidylinositol-glycan-specific phospholipase D	GPLD1	55.5	13.7387	24.7544	47.35	64.85	96.4	22	34.12	76.89	2.25352
Complement C2	C2	92.8	27.1854	29.2946	78.45	104.5	210	7.67836	56.67	127.9	2.25693
Cystatin-C	CST3	38.4	10.9049	28.3982	31.75	43.8	75.1	17.5	27.06	61.11	2.25831
Alpha-2-macroglobulin	A2M	3920	1245.87	31.7824	3335	4635	8500	76.7836	2605	5890	2.26104
Apolipoprotein C-III	APOC3	7330	1768.6	24.1282	6050	8940	11000	3910	4352	9861	2.26585
Complement C1q subcomponent subunit C	C1QC	18.4	5.06838	27.5455	15.15	22.3	37.6	9.38	11.9	27.15	2.28151
Immunoglobulin kappa variable 4-1	IGKV4-1	220	71.7432	32.6105	184.5	273.5	486	94.6	154.5	353.2	2.28608
Fibronectin	FN1	769	471.644	61.3322	638.5	882.5	4690	76.7836	498.8	1149	2.30353
L-selectin	SELL	116	32.6311	28.1303	94.3	139	202	7.67836	72.17	167.6	2.32229
Alpha-1-acid glycoprotein 1	ORM1	8380	2661.23	31.757	7500	10600	21700	4750	5499	12890	2.34406
Serum paraoxonase/arylesterase 1	PONl	816	214.127	26.241	666.5	932.5	1320	225	510.6	1209	2.3678
Beta-2-glycoprotein 1	APOH	956	217.357	22.7361	861	1105	1550	424	580.6	1377	2.37168
Serum amyloid P-component	APCS	800	248.46	31.0575	626.5	955.5	1820	38.3918	506.5	1205	2.37907
Carboxypeptidase N subunit 2	CPN2	342	84.8593	24.8127	301	397.5	521	76.7836	201.2	479.2	2.38171
Biotinidase	BTD	72.1	20.3692	28.2513	62.25	85.6	132	7.67836	48.15	115.3	2.3946
Extracellular matrix protein 1	ECM1	44.4	16.1017	36.2652	37.55	56.4	143	26.3	28.3	69.16	2.44382
Carboxypeptidase N catalytic chain	CPN1	155	41.2972	26.6434	131.5	173	310	7.67836	85.16	213	2.50117
Histidine-rich glycoprotein	HRG	1230	354.203	28.797	996	1460	2110	153.567	737.3	1850	2.50916
Vascular cell adhesion protein 1	VCAM1	12.2	3.57687	29.3186	10.05	15.5	20.8	7.67836	7.67836	19.34	2.51877
Complement_C4	C4A |C4B	1830	600.162	32.7957	1500	2255	3960	972	1123	2843	2.53161
SPARC	SPARC	29.3	9.13543	31.1789	25.75	36.6	60.2	15.3567	18.34	46.8	2.5518
Coagulation factor XII	F12	473	132.561	28.0256	395	596	763	209	275.1	712.3	2.58924
Adiponectin	ADIPOQ	80.4	23.7772	29.5737	63.3	98	147	34.6	46.07	121.9	2.64597
Lysozyme C	LYZ	35.2	11.3207	32.1612	28.55	41.85	72.9	16.9	21.32	57.8	2.71107
Ig gamma-1 chain C region	IGHG1	8510	2520.44	29.6174	6805	10250	16000	4020	4720	13060	2.76695
Transthyretin	TTR	357	112.816	31.601	283.5	426.5	709	178	214.4	593.6	2.76866
Beta-Ala-His dipeptidase	CNDP1	76.8	26.4084	34.386	62.05	94.2	157	15.3567	47.17	131.4	2.78567
Apolipoprotein C-II	APOC2	1520	439.557	28.9182	1240	1780	2750	541	780.4	2215	2.83829
Apolipoprotein A-IV	APOA4	1020	344.644	33.7886	848.5	1260	1680	38.3918	555	1579	2.84505
Cathelicidin antimicrobial peptide	CAMP	77.6	27.7687	35.7844	57.65	92.95	176	39.4	46.51	134.1	2.88325
Sex hormone-binding globulin	SHBG	379	117.441	30.9871	304	447.5	697	179	194.6	614.3	3.15673
Apolipoprotein B-100	APOB	384	135.073	35.1752	300.5	476.5	814	174	203.7	652.1	3.20128
Protein_deglycase_DJ-1	PARK7	2.32	1.29128	55.6584	1.53784	3.505	7.08	1.53567	1.53567	5.32	3.46428
Plasma protease C1 inhibitor	SERPING1	231	93.8148	40.6125	171.5	306.5	472	83.1	122.3	430.3	3.5184
CD5 antigen-like	CD5L	805	358.38	44.5193	642.5	1165	1950	246	447.1	1606	3.59204
Haptoglobin	HP	10300	4335.36	42.0909	7400	12300	31500	3490	4776	17190	3.59925
Ig mu chain C region	IGHM	7870	3802.54	48.3169	6030	10650	23400	2200	3922	15020	3.82968
Hemoglobin subunit alpha	HBA1	1190	652.37	54.821	827	1615	3960	432	598.9	2664	4.44815
Ig mu heavy chain disease protein and Ig mu chain C	IGHM(P04220)	8880	4952.85	55.7753	7240	12850	29900	76.7836	4347	19790	4.55256
Carbonic anhydrase 1	CA1	19.8	13.8362	69.8799	13.6	27.75	78.4	7.67836	7.70153	50.79	6.5948
Pappalysin-1	PAPPA	6.34	3.51321	55.4134	4.39	8.47	15.8	1.53567	1.53567	13.07	8.51093
Apolipoprotein(a)	LPA	114	260.27	228.307	76.7836	368.5	1420	76.7836	76.7836	732.8	9.5437
Pregnancy zone protein	PZP	380	642.287	169.023	131	904.5	3071.35	7.67836	10.6405	1658	155.819

## Sheet: Table S6
Table S6: Multiples of the median (MoM) values for 101 serum proteins measured in 83 singleton pregnancies (11+2 to 13+6 weeks gestation), showing distributions before and after adjustment for six clinical parameters (BMI, maternal age, parity, fetal sex, gestational age at blood collection, and uterine myoma). Reported statistics include distribution bounds (5th-95th percentiles) and confidence …
Proteins	Gene	Non-adjusted values			Adjusted values
		5% quantile, MoM	95% quantile, MoM	CI width for the 5% and 95% quantiles, MoM	5% quantile, MoM	95% quantile, MoM	CI width for the 5% and 95% quantiles, MoM
Adiponectin	ADIPOQ	0.573351	1.50297	0.929623	0.573351	1.50297	0.929623
Afamin	AFM	0.817289	1.26374	0.446447	0.817289	1.26374	0.446447
Alpha-1-acid glycoprotein 1	ORM1	0.738962	1.49586	0.756894	0.738962	1.49586	0.756894
Alpha-1-antichymotrypsin	SERPINA3	0.728462	1.38566	0.657198	0.72845	1.32955	0.601098
Alpha-1B-glycoprotein_VAR_018369	A1BG	0.560012	1.19681	0.636797	0.560012	1.19681	0.636797
Alpha-2-antiplasmin	SERPINF2	0.843049	1.26936	0.426314	0.843049	1.26936	0.426314
Alpha-2-HS-glycoprotein	AHSG	0.625158	1.24345	0.618293	0.608994	1.26388	0.654885
Alpha-2-macroglobulin	A2M	0.706061	1.62653	0.920467	0.626558	1.5384	0.91184
Angiotensinogen	AGT	0.694951	1.28886	0.593914	0.708098	1.28926	0.581159
Antithrombin-III	SERPINC1	0.659471	1.44554	0.786067	0.631541	1.41143	0.779894
Apolipoprotein A-II	APOA2	0.704283	1.35085	0.646562	0.704283	1.35085	0.646562
Apolipoprotein A-IV	APOA4	0.553743	1.56003	1.00629	0.55751	1.47684	0.919331
Apolipoprotein B-100	APOB	0.587606	1.67161	1.08401	0.587606	1.67161	1.08401
Apolipoprotein C-I	APOC1	0.721314	1.2602	0.538889	0.721314	1.2602	0.538889
Apolipoprotein C-II	APOC2	0.600425	1.49762	0.897199	0.600425	1.49762	0.897199
Apolipoprotein C-III	APOC3	0.677219	1.39929	0.722067	0.687741	1.29984	0.6121
Apolipoprotein D	APOD	0.674214	1.35249	0.678279	0.643369	1.31948	0.67611
Apolipoprotein E	APOE	0.697438	1.52828	0.830839	0.697438	1.52828	0.830839
Apolipoprotein L1	APOL1	0.70948	1.30006	0.590579	0.70948	1.30006	0.590579
Apolipoprotein M	APOM	0.752533	1.27886	0.526328	0.752533	1.27886	0.526328
Apolipoprotein(a)	LPA	0.605478	6.02515	5.41967	0.605478	6.02515	5.41967
Attractin	ATRN	0.812852	1.11852	0.305666	0.845207	1.14613	0.300918
Beta-2-glycoprotein 1	APOH	0.586077	1.27461	0.688531	0.649566	1.31412	0.664553
Beta-2-microglobulin	B2M	0.780469	1.52341	0.742944	0.780469	1.52341	0.742944
Beta-Ala-His dipeptidase	CNDP1	0.5296	1.55834	1.02874	0.556018	1.46415	0.908135
Biotinidase	BTD	0.649193	1.33722	0.688023	0.69593	1.35169	0.655756
C4b-binding protein alpha chain	C4BPA	0.796355	1.37157	0.57521	0.771381	1.28328	0.511903
Carbonic anhydrase 1	CA1	0.384002	2.80855	2.42455	0.237846	2.31274	2.0749
Carboxypeptidase N catalytic chain	CPN1	0.671736	1.28427	0.612538	0.671736	1.28427	0.612538
Carboxypeptidase N subunit 2	CPN2	0.663135	1.25393	0.590799	0.663135	1.25393	0.590799
Cathelicidin antimicrobial peptide	CAMP	0.572915	1.67444	1.10152	0.572915	1.67444	1.10152
CD5 antigen-like	CD5L	0.535592	2.05278	1.51718	0.535592	2.05278	1.51718
Ceruloplasmin	CP	0.823773	1.27056	0.44679	0.819098	1.24335	0.424253
Cholinesterase	BCHE	0.727407	1.25979	0.532382	0.727407	1.25979	0.532382
Coagulation factor X	F10	0.788228	1.24405	0.455821	0.788228	1.24405	0.455821
Coagulation factor XII	F12	0.57794	1.38981	0.811869	0.60039	1.32375	0.723362
Complement C1q subcomponent subunit A	C1QA	0.68787	1.41976	0.731887	0.648872	1.3774	0.728533
Complement C1q subcomponent subunit C	C1QC	0.644389	1.3207	0.676314	0.644389	1.3207	0.676314
Complement C1r subcomponent	C1R	0.861702	1.2008	0.3391	0.835975	1.22858	0.392601
Complement C1r subcomponent-like protein	C1RL	0.775337	1.22782	0.452488	0.775337	1.22782	0.452488
Complement C1s subcomponent	C1S	0.854336	1.14753	0.293198	0.854336	1.14753	0.293198
Complement C2	C2	0.60805	1.29911	0.69106	0.60805	1.29911	0.69106
Complement C3	C3	0.818175	1.18079	0.362615	0.828384	1.15737	0.328986
Complement C5	C5	0.828712	1.16407	0.335359	0.841269	1.16372	0.322451
Complement component C8 alpha chain	C8A	0.837438	1.26072	0.423281	0.837438	1.26072	0.423281
Complement component C8 beta chain	C8B	0.787253	1.172	0.384751	0.787253	1.172	0.384751
Complement component C9	C9	0.805168	1.34355	0.53838	0.758136	1.30815	0.550012
Complement factor B	CFB	0.730736	1.3845	0.653769	0.75919	1.37249	0.613303
Complement factor I	CFI	0.841351	1.1842	0.342854	0.839176	1.19749	0.358317
Complement_C4	C4A |C4B	0.649838	1.50223	0.852393	0.649838	1.50223	0.852393
Corticosteroid-binding globulin	SERPINA6	0.798755	1.30152	0.502761	0.76879	1.26146	0.492673
Cystatin-C	CST3	0.667013	1.51005	0.843033	0.667013	1.51005	0.843033
Extracellular matrix protein 1	ECM1	0.65984	1.49019	0.830351	0.65984	1.49019	0.830351
Fibronectin	FN1	0.659488	1.36266	0.703173	0.659488	1.36266	0.703173
Fibulin-1	FBLN1	0.779484	1.38639	0.606906	0.779484	1.38639	0.606906
Ficolin-3	FCN3	0.710007	1.4907	0.780691	0.710007	1.4907	0.780691
Gelsolin	GSN	0.809901	1.22255	0.412647	0.809901	1.22255	0.412647
Haptoglobin	HP	0.457759	1.77672	1.31896	0.486865	1.65003	1.16316
Hemoglobin subunit alpha	HBA1	0.454432	2.22769	1.77326	0.396378	1.99384	1.59746
Hemopexin	HPX	0.88933	1.16494	0.275608	0.88933	1.16494	0.275608
Heparin cofactor 2	SERPIND1	0.842628	1.18296	0.340329	0.809465	1.17876	0.369293
Histidine-rich glycoprotein	HRG	0.598678	1.4885	0.88982	0.597475	1.45993	0.862452
Hyaluronan-binding protein 2	HABP2	0.759144	1.24584	0.486695	0.782799	1.24237	0.459574
Ig gamma-1 chain C region	IGHG1	0.53038	1.55099	1.02061	0.573234	1.48046	0.907222
Ig mu chain C region	IGHM	0.572202	1.86717	1.29497	0.572202	1.86717	1.29497
Ig mu heavy chain disease protein and Ig mu chain C	IGHM(P04220)	0.529618	2.17455	1.64493	0.529618	2.17455	1.64493
Immunoglobulin kappa variable 4-1	IGKV4-1	0.64793	1.59662	0.948691	0.64793	1.59662	0.948691
Insulin-like growth factor-binding protein 3	IGFBP3	0.819233	1.28334	0.464107	0.800903	1.24595	0.445044
Insulin-like growth factor-binding protein complex acid labile subunit	IGFALS	0.747606	1.24933	0.501728	0.747606	1.24933	0.501728
Inter-alpha-trypsin inhibitor heavy chain H1	ITIH1	0.68374	1.33164	0.647901	0.68374	1.33164	0.647901
Inter-alpha-trypsin inhibitor heavy chain H4	ITIH4	0.781809	1.2741	0.492291	0.781809	1.2741	0.492291
Kininogen-1	KNG1	0.762742	1.27275	0.510013	0.763191	1.22558	0.462394
Leucine-rich alpha-2-glycoprotein	LRG1	0.729574	1.48395	0.754372	0.657939	1.43672	0.778778
L-selectin	SELL	0.645156	1.42004	0.774885	0.665691	1.4034	0.737713
Lysozyme C	LYZ	0.612811	1.57633	0.963524	0.612811	1.57633	0.963524
Neuropilin-2	NRP2	0.7791	1.27077	0.491674	0.7791	1.27077	0.491674
Pappalysin-1	PAPPA	0.216317	2.01123	1.79491	0.201899	2.06049	1.85859
Phosphatidylinositol-glycan-specific phospholipase D	GPLD1	0.673181	1.27093	0.597745	0.673181	1.27093	0.597745
Phospholipid transfer protein	PLTP	0.782838	1.35452	0.571682	0.782838	1.35452	0.571682
Pigment epithelium-derived factor	SERPINF1	0.77104	1.20913	0.438093	0.77104	1.20913	0.438093
Plasma protease C1 inhibitor	SERPING1	0.555477	1.85575	1.30027	0.538494	1.70815	1.16966
Plasminogen	PLG	0.81923	1.16698	0.347753	0.810595	1.18629	0.375693
Pregnancy zone protein	PZP	0.0333866	4.13793	4.10454	0.0333866	4.13793	4.10454
Protein_deglycase_DJ-1	PARK7	0.578795	1.89805	1.31925	0.578795	1.89805	1.31925
Prothrombin	F2	0.81831	1.20317	0.384861	0.81831	1.20317	0.384861
Retinol-binding protein 4	RBP4	0.761597	1.35022	0.588622	0.761597	1.35022	0.588622
Serotransferrin	TF	0.719971	1.32696	0.606988	0.719971	1.32696	0.606988
Serum albumin	ALB	0.84055	1.17803	0.337484	0.840694	1.19302	0.352326
Serum amyloid P-component	APCS	0.708051	1.41897	0.710917	0.707217	1.3844	0.677184
Serum paraoxonase/arylesterase 1	PONl	0.666346	1.35582	0.689472	0.666346	1.35582	0.689472
Sex hormone-binding globulin	SHBG	0.572816	1.46941	0.896599	0.572816	1.46941	0.896599
SPARC	SPARC	0.654129	1.52563	0.8715	0.622407	1.48343	0.861024
Tetranectin	CLEC3B	0.73209	1.32491	0.592819	0.73209	1.32491	0.592819
Thyroxine-binding globulin	SERPINA7	0.795678	1.23742	0.441738	0.795678	1.23742	0.441738
Transthyretin	TTR	0.620064	1.63306	1.013	0.620064	1.63306	1.013
Vascular cell adhesion protein 1	VCAM1	0.729852	1.40211	0.672259	0.729852	1.40211	0.672259
Vasorin	VASN	0.75056	1.4112	0.660641	0.75056	1.4112	0.660641
Vitamin D-binding protein	GC	0.852515	1.19999	0.347471	0.852515	1.19999	0.347471
Vitamin K-dependent protein S	PROS1	0.789045	1.2234	0.434356	0.766533	1.20109	0.434559
Vitronectin	VTN	0.849619	1.20409	0.354475	0.857836	1.19602	0.338181
Zinc-alpha-2-glycoprotein	AZGP1	0.759628	1.21102	0.45139	0.764548	1.21345	0.448901

## Sheet: Table S7
Table S7: Linear regression models for adjusting multiples of the median (MoM) values of 43 serum proteins based on six clinical parameters (BMI, maternal age, parity, fetal sex, gestational age at blood collection, and uterine myoma). For proteins demonstrating statistically significant linear associations (p < 0.05) with clinical parameters, results include the clinical parameter name, regressi…
Clinical parameter	beta	CI	Z	P
SERPINA3
Intercept	-0.00006	-0.0437 - 0.0436	-0.003	0.998
Sex of fetus (male - 1, female - 0) - 0.61	-0.0921	-0.1772 - -0.0070	-2.154	0.03
AHSG
Intercept	0.0002	-0.0463 - 0.0466	0.007	0.994
BMI-20.99	-0.0196	-0.0370 - -0.0024	-2.266	0.03
A2M
Intercept	-0.00006	-0.0673 - 0.0671	-0.002	0.999
Age - 31.28	-0.0312	-0.0473 - -0.0151	-3.866	<0.001
AGT
Intercept	-0.00005	-0.0386 - 0.0385	-0.003	0.998
Number of births - 1.8	0.0659	0.0142 - 0.1175	2.535	0.01
SERPINC1
Intercept	0.00002	-0.0554 - 0.0554	0.001	0.999
BMI-21.72	-0.0407	-0.0614 - -0.0201	-3.931	<0.001
APOA4
Intercept	0.0001	-0.0771 - 0.0773	0.003	0.998
BMI - 22.25	-0.0322	-0.0598 - -0.0046	-2.32	0.02
Presence of myoma - 0	-0.2717	-0.5206 - -0.0229	-2.173	0.03
APOС3
Intercept	-0.0003	-0.0481 - 0.0475	-0.011	0.991
Number of births - 1.44	0.0715	0.0091 - 0.1339	2.279	0.003
APOD
Intercept	0.00004	-0.0567 - 0.0568	0.001	0.999
BMI - 22.15	-0.0246	-0.0450 - -0.0041	-2.393	0.02
ATRN
Intercept	-0.000009	-0.0279 - 0.0279	-0.001	0.997
BMI - 20.46	0.0108	0.0027 - 0.0189	2.64	0.01
Number of births-1	-0.0345	-0.0640 - -0.0050	-2.325	0.03
APOH
Intercept	0.0003	-0.0494 - 0.0500	0.013	0.989
Sex of fetus (male - 1, female - 0) - 0.22	-0.1128	-0.1999 - -0.0256	-2.575	0.01
BTD
Intercept	-0.0002	-0.0458 - 0.0455	-0.007	0.995
Sex of fetus (male - 1, female - 0) - 0.5	0.1067	0.0153 - 0.1980	2.32	0.02
CNDP1
Intercept	-0.0003	-0.0719 - 0.0714	-0.007	0.994
Number of births - 1.34	0.1326	0.0431 - 0.2222	2.949	0.004
C4BPA
Intercept	0.00003	-0.0491 - 0.0492	0.001	0.999
BMI-19.43	0.0207	0.0057 - 0.0357	2.752	0.007
CP
Intercept	0.000002	-0.0456 - 0.0456	0.001	0.999
BMI-18.47	0.0153	0.0056 - 0.0251	3.12	0.002
Sex of fetus (male - 1, female - 0) - 0	-0.0639	-0.1160 - -0.0118	-2.44	0.02
CA1
Intercept	-0.0001	-0.3799 - 0.3797	-0.001	0.999
BMI - 26.13	-0.0561	-0.1113 - -0.0010	-2.028	0.046
Number of births - 1	0.2055	0.0046 - 0.4064	2.036	0.045
Sex of fetus (male - 1, female - 0) - 0	-0.510	-0.7914 - -0.2280	-3.602	<0.001
F12
Intercept	-0.00001	-0.0890 - 0.0890	<0.001	1
BMI - 17.92	0.0256	0.0053 - 0.0459	2.502	0.01
Number of births - 1	-0.0915	-0.1653 - -0.0176	-2.465	0.01
C1QA
Intercept	0.00009	-0.0549 - 0.0551	0.003	0.997
BMI - 20.15	0.0242	0.0054 - 0.0431	2.56	0.01
C1R
Intercept	0.00003	-0.0285 - 0.0286	0.003	0.998
BMI - 20.45	0.0181	0.0079 - 0.0282	3.532	<0.001
C3
Intercept	-0.00001	-0.0318 - 0.0318	-0.001	0.999
BMI - 21.35	0.0252	0.0132 - 0.0371	4.195	<0.001
C5
Intercept	-0.0001	-0.0260 - 0.0257	-0.009	0.992
Sex of fetus (male - 1, female - 0) - 0.33	-0.0770	-0.126 - -0.0279	-3.118	0.003
C9
Intercept	0.0003	-0.0422 - 0.0428	0.015	0.988
Sex of fetus (male - 1, female - 0) - 0.65	-0.1097	-0.1908 - -0.0286	-2.692	0.009
CFB
Intercept	-0.00006	-0.0546 - 0.0544	-0.002	0.998
BMI - 20.67	0.0237	0.0038 - 0.0434	2.373	0.02
CFI
Intercept	0.000006	-0.0262 - 0.0263	0.005	0.997
BMI-21.48	0.0183	0.0085 - 0.028	3.701	<0.001
SERPINA6
Intercept	-0.0002	-0.0369 - 0.0364	-0.012	0.99
Number of births - 1.91	-0.0693	-0.1167 - -0.0219	-2.909	0.005
HP
Intercept	0.0002	-0.0839 - 0.0842	0.004	0.997
BMI - 20.55	0.0402	0.0100 - 0.0705	2.648	0.01
HBA1
Intercept	-0.0001	-0.3363 - 0.3360	-0.001	0.999
BMI - 28.22	-0.0452	-0.0877 - -0.0027	-2.116	0.04
Sex of fetus (male - 1, female - 0) -0	-0.3741	-0.6003 - 0.1479	-3.291	0.001
SERPIND1
Intercept	-0.00004	-0.0328 - 0.0327	-0.003	0.998
Age - 27.54	0.0095	0.0024 - 0.0165	2.683	0.009
HRG
Intercept	-0.00003	-0.0601 - 0.0594	-0.011	0.992
Gest. age of bood collection - 12.55	-0.1597	-0.2711 - -0.0482	-2.851	0.006
HABP2
Intercept	-0.00007	-0.0386 - 0.0383	-0.004	0.997
BMI - 22.23	0.0203	0.0066 - 0.0340	2.947	0.004
IGHG1
Intercept	-0.00003	-0.0633 - 0.0627	-0.009	0.993
Number of births - 1.58	0.0927	0.0068- 0.1778	2.147	0.03
IGFBP3
Intercept	-0.00003	-0.0359 - 0.0358	-0.002	0.999
BMI - 22.68	-0.0125	-0.0246 - -0.0005	-2.067	0.04
KNG1
Intercept	-0.00002	-0.0356 - 0.0352	-0.013	0.989
Number of births - 1.71	0.0608	0.0144 - 0.1071	2.611	0.01
Presence of myoma	0.1591	0.0441 - 0.2740	2.754	0.007
LRG1
Intercept	0.0001	-0.0601 - 0.0603	0.004	0.997
Sex of fetus (male - 1, female - 0) - 0.85	-0.1585	-0.2565 - -0.0604	-3.215	0.002
SELL
Intercept	-0.00008	-0.0594 - 0.0592	-0.003	0.998
Number of births-1.93	-0.0918	-0.1678 - -0.0158	-2.403	0.02
PAPPA
Intercept	0.00002	-0.1368 - 0.1369	0	0.998
Number of births -2.06	-0.1714	-0.3356 - -0.0072	-2.077	0.04
SERPING1
Intercept	0.0001	-0.1046 - 0.1050	0.003	0.998
BMI - 23.27	-0.0527	-0.0846 - -0.0207	-3.28	0.002
PLG
Intercept	-0.0002	-0.0433 - 0.0429	-0.007	0.994
Number of births - 2.04	0.0598	0.0075 - 0.1121	2.276	0.03
ALB
Intercept	0.0001	-0.0418 - 0.0421	0.007	0.994
Number of births - 1.37	-0.0625	-0.1157 - -0.0093	-2.338	0.03
APCS
Intercept	-0.00009	-0.0549 - 0.0547	-0.003	0.997
BMI - 21	0.0251	0.0061 - 0.0469	2.585	0.01
SPARC
Intercept	-0.0002	-0.0579 - 0.0574	-0.009	0.993
Presence of myoma -0.18	-0.2358	-0.4238 - -0.0478	-2.496	0.01
PROS1
Intercept	-0.0001	-0.0287 - 0.0284	-0.011	0.991
Sex of fetus (male - 1, female - 0) - 0.55	-0.0641	-0.1209 - -0.0074	-2.25	0.03
VTN
Intercept	-0.0003	-0.0237 - 0.0232	-0.023	0.982
Gest. age of bood collection - 12.52	0.0541	0.0102 - 0.0980	2.454	0.02
AZGP1
Intercept	0.00007	-0.0611 - 0.0613	0.002	0.998
BMI - 23.17	-0.0186	-0.0331 - -0.0040	-2.537	0.01
Sex of fetus (male - 1, female - 0) - 0	-0.0808	-0.1584 - -0.0033	-2.074	0.04

## Sheet: Table S8
Table S8: MRM transition parameters and retention times for 139 NAT/SIS peptide pairs analyzed by LC-MRM-MS.
Q1 Mass (Da)	Q3 Mass (Da)	RT (min)	ID	DP (volts)	CE (volts)
555.295	883.416	16.44	Adipocyte plasma membrane-associated protein.LLEYDTVTR.+2y7.light	20	26.2
560.3	893.424	16.44	Adipocyte plasma membrane-associated protein.LLEYDTVTR.+2y7.heavy	20	26.2
591.273	756.329	9.73	Adiponectin.IFYNQQNHYDGSTGK.+3y13+2.light	60	26.4
593.944	760.336	9.73	Adiponectin.IFYNQQNHYDGSTGK.+3y13+2.heavy	60	26.4
468.743	538.262	19.36	ADM.LDVASEFR.+2y4.light	20	22
473.747	548.27	19.36	ADM.LDVASEFR.+2y4.heavy	20	22
563.756	825.414	21.3	Afamin.DADPDTFFAK.+2y7.light	20	26.6
567.763	833.428	21.3	Afamin.DADPDTFFAK.+2y7.heavy	20	26.6
570.29	704.87	22.38	Alpha-1-acid glycoprotein 1.NWGLSVYADKPETTK.+3y13+2.light	20	25.4
572.961	708.877	22.38	Alpha-1-acid glycoprotein 1.NWGLSVYADKPETTK.+3y13+2.heavy	20	25.4
531.297	244.166	25.63	Alpha-1-antichymotrypsin.EIGELYLPK.+2y2.light	20	25
535.305	252.18	25.63	Alpha-1-antichymotrypsin.EIGELYLPK.+2y2.heavy	20	25
508.311	415.261	25.95	Alpha-1-antitrypsin.SVLGQLGITK.+2y8+2.light	20	23.9
512.318	419.268	25.95	Alpha-1-antitrypsin.SVLGQLGITK.+2y8+2.heavy	20	23.9
619.327	243.134	35.52	Alpha-1B-glycoprotein_VAR_018369.LETPDFQLFK.+2b2.light	20	29.3
623.334	243.134	35.52	Alpha-1B-glycoprotein_VAR_018369.LETPDFQLFK.+2b2.heavy	20	29.3
656.846	771.436	8	Alpha-2-antiplasmin.LGNQEPGGQTALK.+2y8.light	60	31.2
660.854	779.45	8	Alpha-2-antiplasmin.LGNQEPGGQTALK.+2y8.heavy	60	31.2
407.229	579.35	15.14	Alpha-2-HS-glycoprotein.FSVVYAK.+2y5.light	20	19
411.236	587.364	15.14	Alpha-2-HS-glycoprotein.FSVVYAK.+2y5.heavy	20	19
628.325	851.437	17.3	Alpha-2-macroglobulin.AIGYLNTGYQR.+2y7.light	20	29.8
633.329	861.445	17.3	Alpha-2-macroglobulin.AIGYLNTGYQR.+2y7.heavy	20	29.8
634.882	542.822	27.58	Angiotensinogen.ALQDQLVLVAAK.+2y10+2.light	20	16.6
638.889	546.829	27.58	Angiotensinogen.ALQDQLVLVAAK.+2y10+2.heavy	20	16.6
437.207	483.738	19.36	Antithrombin-III.DDLYVSDAFHK.+3y8+2.light	20	19
439.878	487.745	19.36	Antithrombin-III.DDLYVSDAFHK.+3y8+2.heavy	20	19
405.879	572.796	6.92	Apolipoprotein A-I.ATEHLSTLSEK.+3y10+2.light	20	17.5
408.55	576.803	6.92	Apolipoprotein A-I.ATEHLSTLSEK.+3y10+2.heavy	20	17.5
486.753	443.237	5.84	Apolipoprotein A-II.SPELQAEAK.+2y8+2.light	20	22.9
490.761	447.245	5.84	Apolipoprotein A-II.SPELQAEAK.+2y8+2.heavy	20	22.9
704.359	300.155	17.09	Apolipoprotein A-IV.LGEVNTYAGDLQK.+2b3.light	40	33.5
708.366	300.155	17.09	Apolipoprotein A-IV.LGEVNTYAGDLQK.+2b3.heavy	40	33.5
524.29	450.755	26.6	Apolipoprotein B-100.FPEVDVLTK.+2y8+2.light	20	24.7
528.297	454.763	26.6	Apolipoprotein B-100.FPEVDVLTK.+2y8+2.heavy	20	24.7
601.28	886.43	26.17	Apolipoprotein C-I.EWFSETFQK.+2y7.light	20	28.5
605.287	894.445	26.17	Apolipoprotein C-I.EWFSETFQK.+2y7.heavy	20	28.5
518.271	265.118	15.46	Apolipoprotein C-II.TYLPAVDEK.+2b2.light	40	24.4
522.279	265.118	15.46	Apolipoprotein C-II.TYLPAVDEK.+2b2.heavy	40	24.4
598.801	244.108	29.41	Apolipoprotein C-III.GWVTDGFSSLK.+2b2.light	40	28.3
602.808	244.108	29.41	Apolipoprotein C-III.GWVTDGFSSLK.+2b2.heavy	40	28.3
536.803	717.389	20.44	Apolipoprotein C-IV.ELLETVVNR.+2y6.light	40	25.3
541.808	727.397	20.44	Apolipoprotein C-IV.ELLETVVNR.+2y6.heavy	40	25.3
615.838	228.134	19.9	Apolipoprotein D.NILTSNNIDVK.+2b2.light	40	29.2
619.845	228.134	19.9	Apolipoprotein D.NILTSNNIDVK.+2b2.heavy	40	29.2
484.78	399.727	13.41	Apolipoprotein E.LGPLVEQGR.+2y7+2.light	20	22.8
489.784	404.731	13.41	Apolipoprotein E.LGPLVEQGR.+2y7+2.heavy	20	22.8
566.621	613.33	29.63	Apolipoprotein F.SGVQQLIQYYQDQK.+3b6.light	20	25.2
569.293	613.33	29.63	Apolipoprotein F.SGVQQLIQYYQDQK.+3b6.heavy	20	25.2
473.248	775.383	4.97	Apolipoprotein L1.VAQELEEK.+2y6.light	20	22.2
477.255	783.397	4.97	Apolipoprotein L1.VAQELEEK.+2y6.heavy	20	22.2
409.25	599.388	22.93	Apolipoprotein M.AFLLTPR.+2y5.light	20	19.1
414.254	609.396	22.93	Apolipoprotein M.AFLLTPR.+2y5.heavy	20	19.1
521.762	721.384	5.84	Apolipoprotein(a).GTYSTTVTGR.+2y7.light	20	24.6
526.766	731.392	5.84	Apolipoprotein(a).GTYSTTVTGR.+2y7.heavy	20	24.6
443.759	700.41	7.68	Attractin.SVNNVVVR.+2y6.light	20	20.7
448.763	710.418	7.68	Attractin.SVNNVVVR.+2y6.heavy	20	20.7
511.767	751.373	6.6	Beta-2-glycoprotein 1.ATVVYQGER.+2y6.light	40	24.1
516.771	761.382	6.6	Beta-2-glycoprotein 1.ATVVYQGER.+2y6.heavy	40	24.1
374.88	459.256	6.7	Beta-2-microglobulin.VNHVTLSQPK.+3y4.light	20	16
377.552	467.27	6.7	Beta-2-microglobulin.VNHVTLSQPK.+3y4.heavy	20	16
620.351	570.361	24.87	Beta-Ala-His dipeptidase.ALEQDLPVNIK.+2y5.light	40	29.4
624.358	578.375	24.87	Beta-Ala-His dipeptidase.ALEQDLPVNIK.+2y5.heavy	40	29.4
360.557	451.266	15.14	Biotinidase.SHLIIAQVAK.+3b4.light	20	15.3
363.229	451.266	15.14	Biotinidase.SHLIIAQVAK.+3b4.heavy	20	15.3
625.343	545.341	27.68	C4b-binding protein alpha chain.EDVYVVGTVLR.+2y5.light	20	29.6
630.347	555.349	27.68	C4b-binding protein alpha chain.EDVYVVGTVLR.+2y5.heavy	20	29.6
553.272	863.411	4.87	Cadherin-5.ELDSTGTPTGK.+2y9.light	20	26.1
557.279	871.425	4.87	Cadherin-5.ELDSTGTPTGK.+2y9.heavy	20	26.1
485.8	758.441	24.66	Carbonic anhydrase 1.VLDALQAIK.+2y7.light	40	22.8
489.807	766.455	24.66	Carbonic anhydrase 1.VLDALQAIK.+2y7.heavy	40	22.8
491.788	391.73	14.71	Carboxypeptidase N catalytic chain.SIPQVSPVR.+2y7+2.light	20	23.1
496.792	396.734	14.71	Carboxypeptidase N catalytic chain.SIPQVSPVR.+2y7+2.heavy	20	23.1
644.818	830.437	20.33	Carboxypeptidase N subunit 2.AGGSWDLAVQER.+2y7.light	60	30.6
649.822	840.445	20.33	Carboxypeptidase N subunit 2.AGGSWDLAVQER.+2y7.heavy	60	30.6
439.248	721.399	22.17	Cartilage acidic protein 1.GVASLFAGR.+2y7.light	20	20.5
444.252	731.407	22.17	Cartilage acidic protein 1.GVASLFAGR.+2y7.heavy	20	20.5
443.741	702.353	6.7	Cathelicidin antimicrobial peptide.AIDGINQR.+2y6.light	40	20.7
448.745	712.361	6.7	Cathelicidin antimicrobial peptide.AIDGINQR.+2y6.heavy	40	20.7
376.232	213.16	5.84	CD5 antigen-like.LVGGLHR.+2b2.light	20	17.4
381.236	213.16	5.84	CD5 antigen-like.LVGGLHR.+2b2.heavy	20	17.4
537.762	531.289	3.08	cDNA FLJ53327_ highly similar to Gelsolin (NOT REVIEWED).EGGQTAPASTR.+2y5.light	40	25.4
542.766	541.297	3.08	cDNA FLJ53327_ highly similar to Gelsolin (NOT REVIEWED).EGGQTAPASTR.+2y5.heavy	40	25.4
394.208	452.735	5.3	Ceruloplasmin.IYHSHIDAPK.+3y8+2.light	40	16.9
396.88	456.743	5.3	Ceruloplasmin.IYHSHIDAPK.+3y8+2.heavy	40	16.9
843.975	842.473	51.42	Cholesteryl ester transfer protein.GVSLFDIINPEIITR.+2y7.light	20	40.4
848.979	852.481	51.42	Cholesteryl ester transfer protein.GVSLFDIINPEIITR.+2y7.heavy	20	40.4
599.309	921.464	14.92	Cholinesterase.YLTLNTESTR.+2y8.light	20	28.4
604.313	931.472	14.92	Cholinesterase.YLTLNTESTR.+2y8.heavy	20	28.4
644.823	375.199	16.33	Clusterin.ELDESLQVAER.+2y3.light	40	30.6
649.827	385.207	16.33	Clusterin.ELDESLQVAER.+2y3.heavy	40	30.6
647.346	979.525	28.55	Coagulation factor VII.VSQYIEWLQK.+2y7.light	20	30.7
651.353	987.539	28.55	Coagulation factor VII.VSQYIEWLQK.+2y7.heavy	20	30.7
561.287	649.33	25.25	Coagulation factor X.MLEVPYVDR.+2y5.light	60	26.5
566.291	659.339	25.25	Coagulation factor X.MLEVPYVDR.+2y5.heavy	60	26.5
464.248	335.698	7.57	Coagulation factor XII.EQPPSLTR.+2y6+2.light	20	21.7
469.252	340.702	7.57	Coagulation factor XII.EQPPSLTR.+2y6+2.heavy	20	21.7
844.467	435.224	26.93	Coagulation factor XIII A chain.GTYIPVPIVSELQSGK.+2b4.light	20	40.4
848.474	435.224	26.93	Coagulation factor XIII A chain.GTYIPVPIVSELQSGK.+2b4.heavy	20	40.4
381.219	593.341	13.08	Complement C1q subcomponent subunit A.PAFSAIR.+2y5.light	20	17.7
386.223	603.349	13.08	Complement C1q subcomponent subunit A.PAFSAIR.+2y5.heavy	20	17.7
383.216	581.304	10.49	Complement C1q subcomponent subunit B.IAFSATR.+2y5.light	20	17.8
388.22	591.312	10.49	Complement C1q subcomponent subunit B.IAFSATR.+2y5.heavy	20	17.8
542.793	809.452	23.68	Complement C1q subcomponent subunit C.FQSVFTVTR.+2y7.light	40	25.6
547.797	819.46	23.68	Complement C1q subcomponent subunit C.FQSVFTVTR.+2y7.heavy	40	25.6
261.169	306.197	15.46	Complement C1r subcomponent.GLTLHLK.+3y5+2.light	20	10.5
263.841	310.204	15.46	Complement C1r subcomponent.GLTLHLK.+3y5+2.heavy	20	10.5
328.847	443.233	6.7	Complement C1r subcomponent-like protein.VVVHPDYR.+3y7+2.light	20	13.8
332.183	448.237	6.7	Complement C1r subcomponent-like protein.VVVHPDYR.+3y7+2.heavy	20	13.8
639.328	216.098	24.55	Complement C1s subcomponent.TNFDNDIALVR.+2b2.light	60	30.3
644.332	216.098	24.55	Complement C1s subcomponent.TNFDNDIALVR.+2b2.heavy	60	30.3
536.793	864.483	13.41	Complement C2.HAFILQDTK.+2y7.light	20	25.3
540.8	872.497	13.41	Complement C2.HAFILQDTK.+2y7.heavy	20	25.3
501.777	731.393	12.76	Complement C3.TGLQEVEVK.+2y6.light	20	23.6
505.784	739.408	12.76	Complement C3.TGLQEVEVK.+2y6.heavy	20	23.6
455.755	664.366	25.63	Complement C5.VFQFLEK.+2y5.light	20	21.3
459.762	672.381	25.63	Complement C5.VFQFLEK.+2y5.heavy	20	21.3
565.799	494.762	6.16	Complement component C7.AASGTQNNVLR.+2y9+2.light	60	26.7
570.803	499.766	6.16	Complement component C7.AASGTQNNVLR.+2y9+2.heavy	60	26.7
497.255	733.42	14.38	Complement component C8 alpha chain.MESLGITSR.+2y7.light	20	23.4
502.259	743.429	14.38	Complement component C8 alpha chain.MESLGITSR.+2y7.heavy	20	23.4
354.514	430.237	8.76	Complement component C8 beta chain.SDLEVAHYK.+3y7+2.light	20	15
357.185	434.244	8.76	Complement component C8 beta chain.SDLEVAHYK.+3y7+2.heavy	20	15
621.876	521.818	34.06	Complement component C9.LSPIYNLVPVK.+2y9+2.light	20	29.5
625.884	525.826	34.06	Complement component C9.LSPIYNLVPVK.+2y9+2.heavy	20	29.5
578.316	671.372	20.22	Complement factor B.EELLPAQDIK.+2y6.light	20	27.3
582.324	679.386	20.22	Complement factor B.EELLPAQDIK.+2y6.heavy	20	27.3
398.851	510.741	2.76	Complement factor H.SSQESYAHGTK.+3y9+2.light	20	17.1
401.522	514.748	2.76	Complement factor H.SSQESYAHGTK.+3y9+2.heavy	20	17.1
596.822	946.499	32.01	Complement factor I.VFSLQWGEVK.+2y8.light	20	28.2
600.829	954.513	32.01	Complement factor I.VFSLQWGEVK.+2y8.heavy	20	28.2
557.814	629.373	23.41	Complement_C4.VGDTLNLNLR.+2y5.light	20	26.3
562.819	639.381	23.41	Complement_C4.VGDTLNLNLR.+2y5.heavy	20	26.3
771.412	373.208	17.63	Complement_C4.VLSLAQEQVGGSPEK.+2y3.light	40	36.8
775.419	381.222	17.63	Complement_C4.VLSLAQEQVGGSPEK.+2y3.heavy	40	36.8
882.962	244.166	34.82	Corticosteroid-binding globulin.WSAGLTSSQVDLYIPK.+2y2.light	20	42.3
886.969	252.18	34.82	Corticosteroid-binding globulin.WSAGLTSSQVDLYIPK.+2y2.heavy	20	42.3
354.708	244.166	20.98	C-reactive protein.AFVFPK.+2y2.light	20	16.4
358.715	252.18	20.98	C-reactive protein.AFVFPK.+2y2.heavy	20	16.4
454.248	631.377	17.19	Creatine kinase M-type.FEEILTR.+2y5.light	40	21.3
459.252	641.386	17.19	Creatine kinase M-type.FEEILTR.+2y5.heavy	40	21.3
613.806	300.155	23.47	Cystatin-C.ALDFAVGEYNK.+2b3.light	20	29.1
617.813	300.155	23.47	Cystatin-C.ALDFAVGEYNK.+2b3.heavy	20	29.1
396.224	402.177	10.98	E-selectin.YTHLVAIQNK.+3b3.light	40	17
398.896	402.177	10.98	E-selectin.YTHLVAIQNK.+3b3.heavy	40	17
659.336	821.364	10.71	Extracellular matrix protein 1.NVALVSGDTENAK.+2y8.light	20	31.3
663.343	829.378	10.71	Extracellular matrix protein 1.NVALVSGDTENAK.+2y8.heavy	20	31.3
553.838	228.134	13.84	Fibrinogen alpha chain.VQHIQLLQK.+2b2.light	20	26.1
557.845	228.134	13.84	Fibrinogen alpha chain.VQHIQLLQK.+2b2.heavy	20	26.1
709.699	764.376	26.17	Fibrinogen beta chain.HQLYIDETVNSNIPTNLR.+3b13+2.light	20	32.1
713.035	764.376	26.17	Fibrinogen beta chain.HQLYIDETVNSNIPTNLR.+3b13+2.heavy	20	32.1
497.919	600.323	17.19	Fibrinogen gamma chain.YEASILTHDSSIR.+3y11+2.light	20	21.9
501.256	605.327	17.19	Fibrinogen gamma chain.YEASILTHDSSIR.+3y11+2.heavy	20	21.9
621.966	734.383	13.41	Fibronectin.HTSVQTTSSGSGPFTDVR.+3y6.light	40	27.9
625.302	744.391	13.41	Fibronectin.HTSVQTTSSGSGPFTDVR.+3y6.heavy	40	27.9
589.777	857.415	21.3	Fibulin-1.TGYYFDGISR.+2y7.light	20	27.9
594.782	867.423	21.3	Fibulin-1.TGYYFDGISR.+2y7.heavy	20	27.9
349.514	357.182	4.65	Ficolin-3.YAVSEAAAHK.+3y7+2.light	20	14.8
352.185	361.19	4.65	Ficolin-3.YAVSEAAAHK.+3y7+2.heavy	20	14.8
620.316	827.405	47.96	Gamma-enolase.YITGDQLGALYQDFVR.+3y6.light	20	27.8
623.652	837.413	47.96	Gamma-enolase.YITGDQLGALYQDFVR.+3y6.heavy	20	27.8
660.351	200.103	23.9	Gelsolin.AGALNSNDAFVLK.+2b3.light	40	31.4
664.358	200.103	23.9	Gelsolin.AGALNSNDAFVLK.+2b3.heavy	40	31.4
777.904	649.354	31.47	Glutathione peroxidase 3.QEPGENSEILPTLK.+2y12+2.light	20	37.1
781.911	653.361	31.47	Glutathione peroxidase 3.QEPGENSEILPTLK.+2y12+2.heavy	20	37.1
645.869	496.295	32.12	Haptoglobin.DIAPTLTLYVGK.+2y9+2.light	20	30.6
649.876	500.302	32.12	Haptoglobin.DIAPTLTLYVGK.+2y9+2.heavy	20	30.6
510.583	488.283	11.79	Hemoglobin subunit alpha.VGAHAGEYGAEALER.+3y4.light	20	22.5
513.919	498.291	11.79	Hemoglobin subunit alpha.VGAHAGEYGAEALER.+3y4.heavy	20	22.5
610.807	480.251	27.79	Hemopexin.NFPSPVDAAFR.+2y9+2.light	40	28.9
615.811	485.255	27.79	Hemopexin.NFPSPVDAAFR.+2y9+2.heavy	40	28.9
514.79	814.442	14.82	Heparin cofactor 2.TLEAQLTPR.+2y7.light	20	24.2
519.794	824.45	14.82	Heparin cofactor 2.TLEAQLTPR.+2y7.heavy	20	24.2
912.949	331.198	41.69	Histidine-rich glycoprotein.ADLFYDVEALDLESPK.+2y3.light	20	43.7
916.956	339.212	41.69	Histidine-rich glycoprotein.ADLFYDVEALDLESPK.+2y3.heavy	20	43.7
493.779	788.415	14.27	Hyaluronan-binding protein 2.VVLGDQDLK.+2y7.light	20	23.2
497.787	796.429	14.27	Hyaluronan-binding protein 2.VVLGDQDLK.+2y7.heavy	20	23.2
593.827	846.472	24.98	Ig gamma-1 chain C region.GPSVFPLAPSSK.+2y8.light	20	28.1
597.834	854.486	24.98	Ig gamma-1 chain C region.GPSVFPLAPSSK.+2y8.heavy	20	28.1
388.227	286.182	21.52	Ig mu chain C region.GFPSVLR.+2y5+2.light	20	18
393.231	291.186	21.52	Ig mu chain C region.GFPSVLR.+2y5+2.heavy	20	18
450.769	615.361	19.14	Ig mu heavy chain disease protein and Ig mu chain C.VSVFVPPR.+2y5.light	20	21.1
455.773	625.37	19.14	Ig mu heavy chain disease protein and Ig mu chain C.VSVFVPPR.+2y5.heavy	20	21.1
606.649	770.917	21.36	Immunoglobulin kappa variable 4-1.NYLAWYQQKPGQPPK.+3y13+2.light	20	27.1
609.321	774.924	21.36	Immunoglobulin kappa variable 4-1.NYLAWYQQKPGQPPK.+3y13+2.heavy	20	27.1
473.279	685.399	25.85	Insulin-like growth factor-binding protein 3.FLNVLSPR.+2y6.light	20	22.2
478.284	695.407	25.85	Insulin-like growth factor-binding protein 3.FLNVLSPR.+2y6.heavy	20	22.2
727.94	802.482	44.34	Insulin-like growth factor-binding protein complex acid labile subunit.NLIAAVAPGAFLGLK.+2y8.light	40	34.7
731.947	810.496	44.34	Insulin-like growth factor-binding protein complex acid labile subunit.NLIAAVAPGAFLGLK.+2y8.heavy	40	34.7
668.676	806.416	34.93	Inter-alpha-trypsin inhibitor heavy chain H1.GSLVQASEANLQAAQDFVR.+3y7.light	20	30.1
672.012	816.424	34.93	Inter-alpha-trypsin inhibitor heavy chain H1.GSLVQASEANLQAAQDFVR.+3y7.heavy	20	30.1
415.243	558.325	5.95	Inter-alpha-trypsin inhibitor heavy chain H2.SLAPTAAAK.+2y6.light	20	19.3
419.25	566.339	5.95	Inter-alpha-trypsin inhibitor heavy chain H2.SLAPTAAAK.+2y6.heavy	20	19.3
604.655	685.436	30.28	Inter-alpha-trypsin inhibitor heavy chain H4.SPEQQETVLDGNLIIR.+3y6.light	20	27
607.991	695.444	30.28	Inter-alpha-trypsin inhibitor heavy chain H4.SPEQQETVLDGNLIIR.+3y6.heavy	20	27
429.247	593.833	22.17	Kallistatin.VGSALFLSHNLK.+3y11+2.light	20	18.6
431.918	597.84	22.17	Kallistatin.VGSALFLSHNLK.+3y11+2.heavy	20	18.6
530.785	846.432	20.11	Keratin type I cytoskeletal 9.TLLDIDNTR.+2y7.light	20	25
535.789	856.44	20.11	Keratin type I cytoskeletal 9.TLLDIDNTR.+2y7.heavy	20	25
713.699	637.662	31.36	Kininogen-1.DIPTNSPELEETLTHTITK.+3y17+3.light	20	32.3
716.37	640.333	31.36	Kininogen-1.DIPTNSPELEETLTHTITK.+3y17+3.heavy	20	32.3
590.34	725.394	31.25	Leucine-rich alpha-2-glycoprotein.DLLLPQPDLR.+2y6.light	20	27.9
595.344	735.402	31.25	Leucine-rich alpha-2-glycoprotein.DLLLPQPDLR.+2y6.heavy	20	27.9
497.758	552.303	14.92	L-selectin.AEIEYLEK.+2y4.light	40	23.4
501.765	560.317	14.92	L-selectin.AEIEYLEK.+2y4.heavy	40	23.4
433.23	549.283	15.9	Lumican.SLEDLQLTHNK.+3y9+2.light	20	18.8
435.901	553.29	15.9	Lumican.SLEDLQLTHNK.+3y9+2.heavy	20	18.8
394.714	531.304	22.38	Lysozyme C.AWVAWR.+2y4.light	20	18.3
399.718	541.312	22.38	Lysozyme C.AWVAWR.+2y4.heavy	20	18.3
343.221	501.314	8.33	Neuropilin-2.ALQVVR.+2y4.light	20	15.8
348.226	511.323	8.33	Neuropilin-2.ALQVVR.+2y4.heavy	20	15.8
532.785	235.108	21.84	Pappalysin-1.AYLDVNELK.+2b2.light	20	25.1
536.792	235.108	21.84	Pappalysin-1.AYLDVNELK.+2b2.heavy	20	25.1
431.755	692.398	28.22	Peroxiredoxin-2.GLFIIDGK.+2y6.light	20	20.2
435.762	700.412	28.22	Peroxiredoxin-2.GLFIIDGK.+2y6.heavy	20	20.2
490.282	488.319	22.38	Phosphatidylinositol-glycan-specific phospholipase D.FGSSLITVR.+2y4.light	40	23
495.286	498.327	22.38	Phosphatidylinositol-glycan-specific phospholipase D.FGSSLITVR.+2y4.heavy	40	23
664.328	514.754	9.95	Phospholipid transfer protein.AVEPQLQEEER.+2y8+2.light	40	31.6
669.332	519.758	9.95	Phospholipid transfer protein.AVEPQLQEEER.+2y8+2.heavy	40	31.6
692.343	1142.54	29.41	Pigment epithelium-derived factor.LQSLFDSPDFSK.+2y10.light	20	32.9
696.35	1150.55	29.41	Pigment epithelium-derived factor.LQSLFDSPDFSK.+2y10.heavy	20	32.9
593.353	910.572	33.63	Plasma protease C1 inhibitor.FQPTLLTLPR.+2y8.light	40	28.1
598.357	920.58	33.63	Plasma protease C1 inhibitor.FQPTLLTLPR.+2y8.heavy	40	28.1
524.283	514.273	38.39	Plasma serine protease inhibitor.GFQQLLQELNQPR.+3y4.light	20	23.2
527.619	524.281	38.39	Plasma serine protease inhibitor.GFQQLLQELNQPR.+3y4.heavy	20	23.2
570.817	699.404	17.63	Plasminogen.EAQLPVIENK.+2y6.light	40	27
574.824	707.418	17.63	Plasminogen.EAQLPVIENK.+2y6.heavy	40	27
552.319	774.472	19.36	Pregnancy zone protein.ISEITNIVSK.+2y7.light	20	26.1
556.326	782.486	19.36	Pregnancy zone protein.ISEITNIVSK.+2y7.heavy	20	26.1
423.714	460.277	34.87	Protein S100-B.EQEVVDK.+2y4.light	20	19.8
427.721	468.291	34.87	Protein S100-B.EQEVVDK.+2y4.heavy	20	19.8
364.257	543.386	20.11	Protein_deglycase_DJ-1.ALVILAK.+2y5.light	20	16.8
368.265	551.401	20.11	Protein_deglycase_DJ-1.ALVILAK.+2y5.heavy	20	16.8
685.323	244.093	24.16	Proteoglycan 4.DQYYNIDVPSR.+2b2.light	20	32.6
690.327	244.093	24.16	Proteoglycan 4.DQYYNIDVPSR.+2b2.heavy	20	32.6
597.804	710.347	25.09	Prothrombin.ELLESYIDGR.+2y6.light	60	28.3
602.808	720.355	25.09	Prothrombin.ELLESYIDGR.+2y6.heavy	60	28.3
599.816	849.483	35.69	Retinol-binding protein 4.YWGVASFLQK.+2y8.light	20	28.4
603.823	857.497	35.69	Retinol-binding protein 4.YWGVASFLQK.+2y8.heavy	20	28.4
489.748	735.404	14.71	Serotransferrin.DGAGDVAFVK.+2y7.light	60	23
493.755	743.418	14.71	Serotransferrin.DGAGDVAFVK.+2y7.heavy	60	23
575.311	218.15	20.01	Serum albumin.LVNEVTEFAK.+2y2.light	40	27.2
579.318	226.164	20.01	Serum albumin.LVNEVTEFAK.+2y2.heavy	40	27.2
498.735	406.193	5.46	Serum amyloid A-1 and A-2 proteins.EANYIGSDK.+2y4.light	20	23.4
502.742	414.207	5.46	Serum amyloid A-1 and A-2 proteins.EANYIGSDK.+2y4.heavy	20	23.4
447.707	445.252	3.41	Serum amyloid A-4 protein.GNYDAAQR.+2y4.light	20	20.9
452.711	455.26	3.41	Serum amyloid A-4 protein.GNYDAAQR.+2y4.heavy	20	20.9
697.352	591.275	12.65	Serum amyloid P-component.IVLGQEQDSYGGK.+2y11+2.light	40	33.2
701.359	595.282	12.65	Serum amyloid P-component.IVLGQEQDSYGGK.+2y11+2.heavy	40	33.2
942.462	868.489	34.44	Serum paraoxonase_arylesterase 1.IFFYDSENPPASEVLR.+2y8.light	20	45.2
947.466	878.497	34.44	Serum paraoxonase_arylesterase 1.IFFYDSENPPASEVLR.+2y8.heavy	20	45.2
343.215	401.235	23.79	Serum paraoxonase_lactonase 3.ILIGTVFHK.+3y7+2.light	20	14.5
345.886	405.242	23.79	Serum paraoxonase_lactonase 3.ILIGTVFHK.+3y7+2.heavy	20	14.5
456.725	724.362	8.11	Sex hormone-binding globulin.TSSSFEVR.+2y6.light	20	21.4
461.729	734.371	8.11	Sex hormone-binding globulin.TSSSFEVR.+2y6.heavy	20	21.4
473.925	589.32	20.11	SPARC.LEAGDHPVELLAR.+3y11+2.light	20	20.7
477.261	594.324	20.11	SPARC.LEAGDHPVELLAR.+3y11+2.heavy	20	20.7
773.363	473.235	20.33	Tetranectin.NWETEITAQPDGGK.+2y5.light	20	36.9
777.37	481.25	20.33	Tetranectin.NWETEITAQPDGGK.+2y5.heavy	20	36.9
436.764	488.283	21.2	Thrombospondin-1.GTLLALER.+2y4.light	20	20.4
441.768	498.291	21.2	Thrombospondin-1.GTLLALER.+2y4.heavy	20	20.4
289.508	348.706	9.41	Thyroxine-binding globulin.AVLHIGEK.+3y6+2.light	20	11.9
292.179	352.713	9.41	Thyroxine-binding globulin.AVLHIGEK.+3y6+2.heavy	20	11.9
456.258	611.856	26.82	Transthyretin.GSPAINVAVHVFR.+3y11+2.light	20	19.9
459.594	616.861	26.82	Transthyretin.GSPAINVAVHVFR.+3y11+2.heavy	20	19.9
580.32	845.473	12.33	Vascular cell adhesion protein 1.NTVISVNPSTK.+2y8.light	20	27.4
584.327	853.487	12.33	Vascular cell adhesion protein 1.NTVISVNPSTK.+2y8.heavy	20	27.4
575.814	746.416	13.95	Vasorin.YLQGSSVQLR.+2y7.light	20	27.2
580.819	756.424	13.95	Vasorin.YLQGSSVQLR.+2y7.heavy	20	27.2
400.25	587.34	13.52	Vitamin D-binding protein.VLEPTLK.+2y5.light	20	18.6
404.257	595.354	13.52	Vitamin D-binding protein.VLEPTLK.+2y5.heavy	20	18.6
433.224	752.357	12.71	Vitamin K-dependent protein C.LGEYDLR.+2y6.light	20	20.2
438.228	762.366	12.71	Vitamin K-dependent protein C.LGEYDLR.+2y6.heavy	20	20.2
478.753	694.367	25.85	Vitamin K-dependent protein S.VYFAGFPR.+2y6.light	40	22.5
483.757	704.375	25.85	Vitamin K-dependent protein S.VYFAGFPR.+2y6.heavy	40	22.5
711.83	647.315	23.41	Vitronectin.FEDGVLDPDYPR.+2y5.light	20	33.9
716.835	657.323	23.41	Vitronectin.FEDGVLDPDYPR.+2y5.heavy	20	33.9
891.975	1087.58	42.17	Zinc-alpha-2-glycoprotein.EIPAWVPFDPAAQITK.+2y10.light	20	42.7
895.982	1095.59	42.17	Zinc-alpha-2-glycoprotein.EIPAWVPFDPAAQITK.+2y10.heavy	20	42.7
